# Supplementary material for: Family-Based Haplotype Estimation and Allele Dosage Correction for Polyploids Using Short Sequence Reads
Source: Front Genet. 2019 Apr 16;10:335. doi: 10.3389/fgene.2019.00335 (PMC6477055; doi:10.3389/fgene.2019.00335)
Supplement: Supplementary file 1 [file Data_Sheet_1.CSV]

Altus								Colomba								HZK_11-0022								HZK_11-0052								HZK_11-0057								HZK_11-0125								HZK_11-0177
Contig	SNP_Position	REF	ALT	H1	H2	H3	H4	Contig	SNP_Position	REF	ALT	H1	H2	H3	H4	Contig	SNP_Position	REF	ALT	H1	H2	H3	H4	Contig	SNP_Position	REF	ALT	H1	H2	H3	H4	Contig	SNP_Position	REF	ALT	H1	H2	H3	H4	Contig	SNP_Position	REF	ALT	H1	H2	H3	H4	Contig	SNP_Position
chr01	531923	C	G	0	0	0	1	chr01	531923	C	G	0	0	0	1	chr01	531923	C	G	0	1	0	1	chr01	531923	C	G	0	0	0	0	chr01	531923	C	G	0	1	0	1	chr01	531923	C	G	0	1	0	0	chr01	531923
chr01	531935	T	C	0	0	0	1	chr01	531935	T	C	0	0	0	1	chr01	531935	T	C	0	1	0	1	chr01	531935	T	C	0	0	0	0	chr01	531935	T	C	0	1	0	1	chr01	531935	T	C	0	1	0	0	chr01	531935
chr01	531942	T	G	1	1	1	1	chr01	531942	T	G	0	0	1	1	chr01	531942	T	G	1	1	1	1	chr01	531942	T	G	1	1	0	1	chr01	531942	T	G	1	1	0	1	chr01	531942	T	G	1	1	0	1	chr01	531942
chr01	531974	G	T	1	1	1	1	chr01	531974	G	T	0	0	1	1	chr01	531974	G	T	1	1	1	1	chr01	531974	G	T	1	1	0	1	chr01	531974	G	T	1	1	0	1	chr01	531974	G	T	1	1	0	1	chr01	531974
chr01	532003	C	T	0	1	1	1	chr01	532003	C	T	0	0	1	1	chr01	532003	C	T	1	1	1	1	chr01	532003	C	T	0	1	0	1	chr01	532003	C	T	1	1	0	1	chr01	532003	C	T	1	1	0	1	chr01	532003
chr01	532137	A	T	1	0	0	1	chr01	532137	A	T	0	1	0	1	chr01	532137	A	T	0	1	0	1	chr01	532137	A	T	1	0	1	0	chr01	532137	A	T	0	1	0	1	chr01	532137	A	T	0	1	1	0	chr01	532137
chr01	532138	A	T	1	0	0	0	chr01	532138	A	T	0	0	0	0	chr01	532138	A	T	0	0	0	0	chr01	532138	A	T	1	0	0	0	chr01	532138	A	T	0	0	0	0	chr01	532138	A	T	0	0	0	0	chr01	532138
chr01	532140	A	T	0	0	0	1	chr01	532140	A	T	0	0	0	1	chr01	532140	A	T	0	1	0	1	chr01	532140	A	T	0	0	0	0	chr01	532140	A	T	0	1	0	1	chr01	532140	A	T	0	1	0	0	chr01	532140
chr01	532141	A	T	0	1	1	1	chr01	532141	A	T	0	0	1	1	chr01	532141	A	T	1	1	1	1	chr01	532141	A	T	0	1	0	1	chr01	532141	A	T	1	1	0	1	chr01	532141	A	T	1	1	0	1	chr01	532141
chr01	532142	A	T	0	1	1	1	chr01	532142	A	T	0	0	1	1	chr01	532142	A	T	1	1	1	1	chr01	532142	A	T	0	1	0	1	chr01	532142	A	T	1	1	0	1	chr01	532142	A	T	1	1	0	1	chr01	532142
chr01	532143	A	T	1	1	1	1	chr01	532143	A	T	0	1	1	1	chr01	532143	A	T	1	1	1	1	chr01	532143	A	T	1	1	1	1	chr01	532143	A	T	1	1	0	1	chr01	532143	A	T	1	1	1	1	chr01	532143
chr01	532154	C	G	1	1	1	1	chr01	532154	C	G	0	1	1	1	chr01	532154	C	G	1	1	1	1	chr01	532154	C	G	1	1	1	1	chr01	532154	C	G	1	1	0	1	chr01	532154	C	G	1	1	1	1	chr01	532154
chr01	532183	G	A	0	1	1	0	chr01	532183	G	A	0	0	1	0	chr01	532183	G	A	1	0	1	0	chr01	532183	G	A	0	1	0	1	chr01	532183	G	A	1	0	0	0	chr01	532183	G	A	1	0	0	1	chr01	532183
chr01	532249	G	T	0	0	0	1	chr01	532249	G	T	0	0	0	1	chr01	532249	G	T	0	1	0	1	chr01	532249	G	T	0	0	0	0	chr01	532249	G	T	0	1	0	1	chr01	532249	G	T	0	1	0	0	chr01	532249
chr01	532255	A	G	1	1	1	1	chr01	532255	A	G	0	1	1	1	chr01	532255	A	G	1	1	1	1	chr01	532255	A	G	1	1	1	1	chr01	532255	A	G	1	1	0	1	chr01	532255	A	G	1	1	1	1	chr01	532255
chr01	532366	C	T	0	1	1	0	chr01	532366	C	T	0	0	1	0	chr01	532366	C	T	1	0	1	0	chr01	532366	C	T	0	1	0	1	chr01	532366	C	T	1	0	0	0	chr01	532366	C	T	1	0	0	1	chr01	532366
chr01	532435	A	C	0	0	0	1	chr01	532435	A	C	0	0	0	1	chr01	532435	A	C	0	1	0	1	chr01	532435	A	C	0	0	0	0	chr01	532435	A	C	0	1	0	1	chr01	532435	A	C	0	1	0	0	chr01	532435
chr01	532468	A	G	1	0	0	1	chr01	532468	A	G	0	1	0	1	chr01	532468	A	G	0	1	0	1	chr01	532468	A	G	1	0	1	0	chr01	532468	A	G	0	1	0	1	chr01	532468	A	G	0	1	1	0	chr01	532468
chr01	532493	T	A	0	1	1	0	chr01	532493	T	A	0	0	1	0	chr01	532493	T	A	1	0	1	0	chr01	532493	T	A	0	1	0	1	chr01	532493	T	A	1	0	0	0	chr01	532493	T	A	1	0	0	1	chr01	532493
chr01	532506	C	T	0	0	0	1	chr01	532506	C	T	0	0	0	1	chr01	532506	C	T	0	1	0	1	chr01	532506	C	T	0	0	0	0	chr01	532506	C	T	0	1	0	1	chr01	532506	C	T	0	1	0	0	chr01	532506
chr01	532509	A	C	1	1	1	1	chr01	532509	A	C	0	1	1	1	chr01	532509	A	C	1	1	1	1	chr01	532509	A	C	1	1	1	1	chr01	532509	A	C	1	1	0	1	chr01	532509	A	C	1	1	1	1	chr01	532509
chr01	532531	T	G	1	1	1	1	chr01	532531	T	G	0	1	1	1	chr01	532531	T	G	1	1	1	1	chr01	532531	T	G	1	1	1	1	chr01	532531	T	G	1	1	0	1	chr01	532531	T	G	1	1	1	1	chr01	532531
chr01	532551	G	A	0	0	0	1	chr01	532551	G	A	0	0	0	1	chr01	532551	G	A	0	1	0	1	chr01	532551	G	A	0	0	0	0	chr01	532551	G	A	0	1	0	1	chr01	532551	G	A	0	1	0	0	chr01	532551
chr01	532562	C	T	0	0	1	0	chr01	532562	C	T	0	0	1	0	chr01	532562	C	T	0	0	1	0	chr01	532562	C	T	0	1	0	1	chr01	532562	C	T	0	0	0	0	chr01	532562	C	T	0	0	0	1	chr01	532562
chr01	532589	T	C	1	1	0	1	chr01	532589	T	C	0	1	0	1	chr01	532589	T	C	1	1	0	1	chr01	532589	T	C	1	0	1	0	chr01	532589	T	C	1	1	0	1	chr01	532589	T	C	1	1	1	0	chr01	532589
chr01	532645	A	G	1	1	1	1	chr01	532645	A	G	0	1	0	1	chr01	532645	A	G	1	1	0	1	chr01	532645	A	G	1	1	1	0	chr01	532645	A	G	1	1	0	1	chr01	532645	A	G	1	1	1	0	chr01	532645
chr01	532648	G	A	0	0	0	0	chr01	532648	G	A	0	1	0	0	chr01	532648	G	A	0	0	0	0	chr01	532648	G	A	0	0	1	0	chr01	532648	G	A	0	0	0	0	chr01	532648	G	A	0	0	1	0	chr01	532648
chr01	532678	G	A	0	0	0	0	chr01	532678	G	A	0	0	0	0	chr01	532678	G	A	0	0	0	0	chr01	532678	G	A	0	0	0	0	chr01	532678	G	A	0	0	0	0	chr01	532678	G	A	0	0	0	0	chr01	532678
chr01	532707	T	A	0	0	1	0	chr01	532707	T	A	0	0	0	0	chr01	532707	T	A	0	0	0	0	chr01	532707	T	A	0	1	0	0	chr01	532707	T	A	0	0	0	0	chr01	532707	T	A	0	0	0	0	chr01	532707
chr01	532745	T	G	0	0	1	1	chr01	532745	T	G	0	0	1	0	chr01	532745	T	G	0	1	1	0	chr01	532745	T	G	0	1	0	1	chr01	532745	T	G	0	1	0	0	chr01	532745	T	G	0	1	0	1	chr01	532745
chr01	532770	C	G	1	1	1	1	chr01	532770	C	G	0	1	1	1	chr01	532770	C	G	1	1	1	1	chr01	532770	C	G	1	1	1	1	chr01	532770	C	G	1	1	0	1	chr01	532770	C	G	1	1	1	1	chr01	532770
chr01	532776	C	T	0	0	1	1	chr01	532776	C	T	0	0	1	0	chr01	532776	C	T	0	1	1	0	chr01	532776	C	T	0	1	0	1	chr01	532776	C	T	0	1	0	0	chr01	532776	C	T	0	1	0	1	chr01	532776
chr01	532804	T	G	1	1	0	0	chr01	532804	T	G	0	0	0	1	chr01	532804	T	G	1	0	0	1	chr01	532804	T	G	1	0	0	0	chr01	532804	T	G	1	0	0	1	chr01	532804	T	G	1	0	0	0	chr01	532804
chr01	532876	A	G	0	0	1	1	chr01	532876	A	G	0	0	1	0	chr01	532876	A	G	0	1	1	0	chr01	532876	A	G	0	1	0	1	chr01	532876	A	G	0	1	0	0	chr01	532876	A	G	0	1	0	1	chr01	532876
chr01	532989	G	A	0	1	0	0	chr01	532989	G	A	0	0	0	1	chr01	532989	G	A	1	0	0	1	chr01	532989	G	A	0	0	0	0	chr01	532989	G	A	1	0	0	1	chr01	532989	G	A	1	0	0	0	chr01	532989
chr01	533000	T	G	1	1	1	1	chr01	533000	T	G	0	1	1	1	chr01	533000	T	G	1	1	1	1	chr01	533000	T	G	1	1	1	1	chr01	533000	T	G	1	1	0	1	chr01	533000	T	G	1	1	1	1	chr01	533000
chr01	533018	T	A	0	0	1	1	chr01	533018	T	A	0	0	1	0	chr01	533018	T	A	0	1	1	0	chr01	533018	T	A	0	1	0	1	chr01	533018	T	A	0	1	0	0	chr01	533018	T	A	0	1	0	1	chr01	533018
chr01	533066	G	A	1	1	1	1	chr01	533066	G	A	0	0	1	1	chr01	533066	G	A	1	1	1	1	chr01	533066	G	A	1	1	0	1	chr01	533066	G	A	1	1	0	1	chr01	533066	G	A	1	1	0	1	chr01	533066
chr01	533098	T	A	1	1	1	1	chr01	533098	T	A	0	0	1	1	chr01	533098	T	A	1	1	1	1	chr01	533098	T	A	1	1	0	1	chr01	533098	T	A	1	1	0	1	chr01	533098	T	A	1	1	0	1	chr01	533098
chr01	533109	A	G	0	0	1	1	chr01	533109	A	G	0	0	1	0	chr01	533109	A	G	0	1	1	0	chr01	533109	A	G	0	1	0	1	chr01	533109	A	G	0	1	0	0	chr01	533109	A	G	0	1	0	1	chr01	533109
chr01	533128	G	A	1	1	0	0	chr01	533128	G	A	0	0	0	1	chr01	533128	G	A	1	0	0	1	chr01	533128	G	A	1	0	0	0	chr01	533128	G	A	1	0	0	1	chr01	533128	G	A	1	0	0	0	chr01	533128
chr01	533133	G	A	0	0	1	1	chr01	533133	G	A	0	0	1	0	chr01	533133	G	A	0	1	1	0	chr01	533133	G	A	0	1	0	1	chr01	533133	G	A	0	1	0	0	chr01	533133	G	A	0	1	0	1	chr01	533133
chr01	533275	C	T	0	1	0	0	chr01	533275	C	T	0	0	0	1	chr01	533275	C	T	1	0	0	1	chr01	533275	C	T	0	0	0	0	chr01	533275	C	T	1	0	0	1	chr01	533275	C	T	1	0	0	0	chr01	533275
chr01	533319	C	T	0	1	0	0	chr01	533319	C	T	0	0	0	1	chr01	533319	C	T	1	0	0	1	chr01	533319	C	T	0	0	0	0	chr01	533319	C	T	1	0	0	1	chr01	533319	C	T	1	0	0	0	chr01	533319
chr01	533405	C	G	0	0	1	1	chr01	533405	C	G	0	0	1	0	chr01	533405	C	G	0	1	1	0	chr01	533405	C	G	0	1	0	1	chr01	533405	C	G	0	1	0	0	chr01	533405	C	G	0	1	0	1	chr01	533405
chr01	533491	A	G	0	0	1	1	chr01	533491	A	G	0	0	1	0	chr01	533491	A	G	0	1	1	0	chr01	533491	A	G	0	1	0	1	chr01	533491	A	G	0	1	0	0	chr01	533491	A	G	0	1	0	1	chr01	533491
chr01	533513	T	C	0	0	1	1	chr01	533513	T	C	0	0	1	0	chr01	533513	T	C	0	1	1	0	chr01	533513	T	C	0	1	0	1	chr01	533513	T	C	0	1	0	0	chr01	533513	T	C	0	1	0	1	chr01	533513
chr01	533531	G	A	1	1	1	1	chr01	533531	G	A	0	0	1	1	chr01	533531	G	A	1	1	1	1	chr01	533531	G	A	1	1	0	1	chr01	533531	G	A	1	1	0	1	chr01	533531	G	A	1	1	0	1	chr01	533531
chr01	533621	T	A	1	1	1	1	chr01	533621	T	A	0	1	1	1	chr01	533621	T	A	1	1	1	1	chr01	533621	T	A	1	1	1	1	chr01	533621	T	A	1	1	0	1	chr01	533621	T	A	1	1	1	1	chr01	533621
chr01	533673	G	A	0	1	0	0	chr01	533673	G	A	0	0	0	1	chr01	533673	G	A	1	0	0	1	chr01	533673	G	A	0	0	0	0	chr01	533673	G	A	1	0	0	1	chr01	533673	G	A	1	0	0	0	chr01	533673
chr01	533772	C	A	0	1	0	0	chr01	533772	C	A	0	0	0	1	chr01	533772	C	A	1	0	0	1	chr01	533772	C	A	0	0	0	0	chr01	533772	C	A	1	0	0	1	chr01	533772	C	A	1	0	0	0	chr01	533772
chr01	533828	C	T	1	1	1	1	chr01	533828	C	T	0	0	1	1	chr01	533828	C	T	1	1	1	1	chr01	533828	C	T	1	1	0	1	chr01	533828	C	T	1	1	0	1	chr01	533828	C	T	1	1	0	1	chr01	533828
chr01	533870	T	C	1	1	1	1	chr01	533870	T	C	0	0	1	1	chr01	533870	T	C	1	1	1	1	chr01	533870	T	C	1	1	0	1	chr01	533870	T	C	1	1	0	1	chr01	533870	T	C	1	1	0	1	chr01	533870
chr01	533891	G	A	1	0	1	0	chr01	533891	G	A	0	0	0	0	chr01	533891	G	A	0	0	0	0	chr01	533891	G	A	1	1	0	0	chr01	533891	G	A	0	0	0	0	chr01	533891	G	A	0	0	0	0	chr01	533891
chr01	533906	A	G	0	1	0	1	chr01	533906	A	G	0	0	1	1	chr01	533906	A	G	1	1	1	1	chr01	533906	A	G	0	0	0	1	chr01	533906	A	G	1	1	0	1	chr01	533906	A	G	1	1	0	1	chr01	533906
chr01	533958	A	G	1	1	1	1	chr01	533958	A	G	0	1	1	1	chr01	533958	A	G	1	1	1	1	chr01	533958	A	G	1	1	1	1	chr01	533958	A	G	1	1	0	1	chr01	533958	A	G	1	1	1	1	chr01	533958
chr01	533981	T	G	1	1	1	1	chr01	533981	T	G	0	0	1	1	chr01	533981	T	G	1	1	1	1	chr01	533981	T	G	1	1	0	1	chr01	533981	T	G	1	1	0	1	chr01	533981	T	G	1	1	0	1	chr01	533981
chr01	533997	C	T	0	1	1	1	chr01	533997	C	T	0	0	1	1	chr01	533997	C	T	1	1	1	1	chr01	533997	C	T	0	1	0	1	chr01	533997	C	T	1	1	0	1	chr01	533997	C	T	1	1	0	1	chr01	533997
chr01	534063	A	C	0	1	0	0	chr01	534063	A	C	0	0	0	1	chr01	534063	A	C	1	0	0	1	chr01	534063	A	C	0	0	0	0	chr01	534063	A	C	1	0	0	1	chr01	534063	A	C	1	0	0	0	chr01	534063
chr01	534098	T	A	0	0	0	1	chr01	534098	T	A	0	0	1	0	chr01	534098	T	A	0	1	1	0	chr01	534098	T	A	0	0	0	1	chr01	534098	T	A	0	1	0	0	chr01	534098	T	A	0	1	0	1	chr01	534098
chr01	534145	G	A	0	0	0	1	chr01	534145	G	A	0	0	1	0	chr01	534145	G	A	0	1	1	0	chr01	534145	G	A	0	0	0	1	chr01	534145	G	A	0	1	0	0	chr01	534145	G	A	0	1	0	1	chr01	534145
chr01	534175	T	A	0	0	0	1	chr01	534175	T	A	0	0	1	0	chr01	534175	T	A	0	1	1	0	chr01	534175	T	A	0	0	0	1	chr01	534175	T	A	0	1	0	0	chr01	534175	T	A	0	1	0	1	chr01	534175
chr01	534201	A	G	0	1	0	0	chr01	534201	A	G	0	0	0	1	chr01	534201	A	G	1	0	0	1	chr01	534201	A	G	0	0	0	0	chr01	534201	A	G	1	0	0	1	chr01	534201	A	G	1	0	0	0	chr01	534201
chr01	534343	T	A	0	1	0	0	chr01	534343	T	A	0	0	0	1	chr01	534343	T	A	1	0	0	1	chr01	534343	T	A	0	0	0	0	chr01	534343	T	A	1	0	0	1	chr01	534343	T	A	1	0	0	0	chr01	534343
chr01	534368	A	G	0	1	0	0	chr01	534368	A	G	0	0	0	1	chr01	534368	A	G	1	0	0	1	chr01	534368	A	G	0	0	0	0	chr01	534368	A	G	1	0	0	1	chr01	534368	A	G	1	0	0	0	chr01	534368
chr01	534464	C	T	1	0	1	0	chr01	534464	C	T	0	0	0	0	chr01	534464	C	T	0	0	0	0	chr01	534464	C	T	1	1	0	0	chr01	534464	C	T	0	0	0	0	chr01	534464	C	T	0	0	0	0	chr01	534464
chr01	534512	T	C	1	1	1	1	chr01	534512	T	C	0	0	1	1	chr01	534512	T	C	1	1	1	1	chr01	534512	T	C	1	1	0	1	chr01	534512	T	C	1	1	0	1	chr01	534512	T	C	1	1	0	1	chr01	534512
chr01	534626	A	C	0	1	0	0	chr01	534626	A	C	0	0	0	1	chr01	534626	A	C	1	0	0	1	chr01	534626	A	C	0	0	0	0	chr01	534626	A	C	1	0	0	1	chr01	534626	A	C	1	0	0	0	chr01	534626
chr01	534776	T	C	0	1	0	0	chr01	534776	T	C	0	1	0	1	chr01	534776	T	C	1	0	0	1	chr01	534776	T	C	0	0	1	0	chr01	534776	T	C	1	0	0	1	chr01	534776	T	C	1	0	1	0	chr01	534776
chr01	534779	C	T	0	1	0	0	chr01	534779	C	T	0	0	0	1	chr01	534779	C	T	1	0	0	1	chr01	534779	C	T	0	0	0	0	chr01	534779	C	T	1	0	0	1	chr01	534779	C	T	1	0	0	0	chr01	534779
chr01	534788	T	C	1	1	1	1	chr01	534788	T	C	0	1	1	1	chr01	534788	T	C	1	1	1	1	chr01	534788	T	C	1	1	1	1	chr01	534788	T	C	1	1	0	1	chr01	534788	T	C	1	1	1	1	chr01	534788
chr01	534935	C	T	0	0	1	1	chr01	534935	C	T	0	0	1	0	chr01	534935	C	T	0	1	1	0	chr01	534935	C	T	0	1	0	1	chr01	534935	C	T	0	1	0	0	chr01	534935	C	T	0	1	0	1	chr01	534935
chr01	535341	G	C	1	1	1	1	chr01	535341	G	C	0	0	1	1	chr01	535341	G	C	1	1	1	1	chr01	535341	G	C	1	1	0	1	chr01	535341	G	C	1	1	0	1	chr01	535341	G	C	1	1	0	1	chr01	535341
chr01	535352	T	C	0	0	1	1	chr01	535352	T	C	0	0	1	0	chr01	535352	T	C	0	1	1	0	chr01	535352	T	C	0	1	0	1	chr01	535352	T	C	0	1	0	0	chr01	535352	T	C	0	1	0	1	chr01	535352
chr01	535454	G	A	0	1	1	1	chr01	535454	G	A	0	0	1	1	chr01	535454	G	A	1	1	1	1	chr01	535454	G	A	0	1	0	1	chr01	535454	G	A	1	1	0	1	chr01	535454	G	A	1	1	0	1	chr01	535454
chr01	535499	G	A	1	1	1	1	chr01	535499	G	A	0	0	1	1	chr01	535499	G	A	1	1	1	1	chr01	535499	G	A	1	1	0	1	chr01	535499	G	A	1	1	0	1	chr01	535499	G	A	1	1	0	1	chr01	535499
chr01	535527	T	C	0	0	1	1	chr01	535527	T	C	0	0	1	0	chr01	535527	T	C	0	1	1	0	chr01	535527	T	C	0	1	0	1	chr01	535527	T	C	0	1	0	0	chr01	535527	T	C	0	1	0	1	chr01	535527
chr01	535535	G	C	0	1	0	0	chr01	535535	G	C	0	0	0	1	chr01	535535	G	C	1	0	0	1	chr01	535535	G	C	0	0	0	0	chr01	535535	G	C	1	0	0	1	chr01	535535	G	C	1	0	0	0	chr01	535535
chr01	535536	G	A	1	1	1	1	chr01	535536	G	A	0	0	1	1	chr01	535536	G	A	1	1	1	1	chr01	535536	G	A	1	1	0	1	chr01	535536	G	A	1	1	0	1	chr01	535536	G	A	1	1	0	1	chr01	535536
chr01	535586	A	G	1	1	1	1	chr01	535586	A	G	0	0	1	1	chr01	535586	A	G	1	1	1	1	chr01	535586	A	G	1	1	0	1	chr01	535586	A	G	1	1	0	1	chr01	535586	A	G	1	1	0	1	chr01	535586
chr01	535703	G	A	0	1	0	0	chr01	535703	G	A	0	0	0	1	chr01	535703	G	A	1	0	0	1	chr01	535703	G	A	0	0	0	0	chr01	535703	G	A	1	0	0	1	chr01	535703	G	A	1	0	0	0	chr01	535703
chr01	535709	T	C	1	1	1	1	chr01	535709	T	C	0	1	1	1	chr01	535709	T	C	1	1	1	1	chr01	535709	T	C	1	1	1	1	chr01	535709	T	C	1	1	0	1	chr01	535709	T	C	1	1	1	1	chr01	535709
chr01	536033	T	C	1	1	1	1	chr01	536033	T	C	0	0	1	1	chr01	536033	T	C	1	1	1	1	chr01	536033	T	C	1	1	0	1	chr01	536033	T	C	1	1	0	1	chr01	536033	T	C	1	1	0	1	chr01	536033
chr01	536147	T	A	1	1	1	1	chr01	536147	T	A	0	0	1	1	chr01	536147	T	A	1	1	1	1	chr01	536147	T	A	1	1	0	1	chr01	536147	T	A	1	1	0	1	chr01	536147	T	A	1	1	0	1	chr01	536147
chr01	536148	C	G	0	1	0	0	chr01	536148	C	G	0	0	0	0	chr01	536148	C	G	1	0	0	0	chr01	536148	C	G	0	0	0	0	chr01	536148	C	G	1	0	0	0	chr01	536148	C	G	1	0	0	0	chr01	536148
chr01	536176	A	G	0	0	1	1	chr01	536176	A	G	0	0	1	0	chr01	536176	A	G	0	1	1	0	chr01	536176	A	G	0	1	0	1	chr01	536176	A	G	0	1	0	0	chr01	536176	A	G	0	1	0	1	chr01	536176
chr01	536185	C	T	1	1	1	1	chr01	536185	C	T	0	0	1	1	chr01	536185	C	T	1	1	1	1	chr01	536185	C	T	1	1	0	1	chr01	536185	C	T	1	1	0	1	chr01	536185	C	T	1	1	0	1	chr01	536185
chr01	536280	C	T	1	1	1	1	chr01	536280	C	T	0	0	1	1	chr01	536280	C	T	1	1	1	1	chr01	536280	C	T	1	1	0	1	chr01	536280	C	T	1	1	0	1	chr01	536280	C	T	1	1	0	1	chr01	536280
chr01	536303	T	A	0	0	1	1	chr01	536303	T	A	0	0	1	0	chr01	536303	T	A	0	1	1	0	chr01	536303	T	A	0	1	0	1	chr01	536303	T	A	0	1	0	0	chr01	536303	T	A	0	1	0	1	chr01	536303
chr02	25588100	C	G	0	0	0	1	chr02	25588100	C	G	0	0	0	1	chr02	25588100	C	G	0	0	0	1	chr02	25588100	C	G	0	1	0	1	chr02	25588100	C	G	0	1	0	1	chr02	25588100	C	G	0	0	0	0	chr02	25588100
chr02	25588423	C	T	1	0	1	0	chr02	25588423	C	T	1	1	1	0	chr02	25588423	C	T	1	1	1	0	chr02	25588423	C	T	1	0	1	0	chr02	25588423	C	T	1	0	1	0	chr02	25588423	C	T	1	1	1	1	chr02	25588423
chr02	25588439	T	C	0	0	1	0	chr02	25588439	T	C	1	0	1	0	chr02	25588439	T	C	0	1	0	0	chr02	25588439	T	C	1	0	0	0	chr02	25588439	T	C	1	0	1	0	chr02	25588439	T	C	0	1	1	1	chr02	25588439
chr02	25588757	G	C	1	0	1	0	chr02	25588757	G	C	1	1	1	0	chr02	25588757	G	C	1	1	1	0	chr02	25588757	G	C	1	0	1	0	chr02	25588757	G	C	1	0	1	0	chr02	25588757	G	C	1	1	1	1	chr02	25588757
chr02	25588897	T	A	0	1	0	0	chr02	25588897	T	A	0	0	0	1	chr02	25588897	T	A	0	0	0	1	chr02	25588897	T	A	0	0	0	1	chr02	25588897	T	A	0	0	0	1	chr02	25588897	T	A	0	0	0	0	chr02	25588897
chr02	25588933	G	A	0	1	0	0	chr02	25588933	G	A	0	0	0	1	chr02	25588933	G	A	0	0	0	1	chr02	25588933	G	A	0	0	0	1	chr02	25588933	G	A	0	0	0	1	chr02	25588933	G	A	0	0	0	0	chr02	25588933
chr02	25589203	T	A	0	0	0	1	chr02	25589203	T	A	0	0	0	0	chr02	25589203	T	A	0	0	0	0	chr02	25589203	T	A	0	1	0	0	chr02	25589203	T	A	0	1	0	0	chr02	25589203	T	A	0	0	0	0	chr02	25589203
chr02	25589261	C	T	0	0	0	0	chr02	25589261	C	T	0	1	0	0	chr02	25589261	C	T	0	0	1	0	chr02	25589261	C	T	0	0	1	0	chr02	25589261	C	T	0	0	0	0	chr02	25589261	C	T	0	0	0	0	chr02	25589261
chr02	25589477	G	A	1	1	0	0	chr02	25589477	G	A	0	0	1	0	chr02	25589477	G	A	1	0	0	0	chr02	25589477	G	A	0	0	0	0	chr02	25589477	G	A	0	0	1	0	chr02	25589477	G	A	1	0	0	1	chr02	25589477
chr02	25589779	A	G	0	0	1	1	chr02	25589779	A	G	0	0	1	1	chr02	25589779	A	G	0	1	0	1	chr02	25589779	A	G	1	1	0	1	chr02	25589779	A	G	1	1	1	1	chr02	25589779	A	G	0	1	0	1	chr02	25589779
chr02	25589993	T	C	1	0	1	0	chr02	25589993	T	C	1	1	0	0	chr02	25589993	T	C	1	1	1	0	chr02	25589993	T	C	1	0	1	0	chr02	25589993	T	C	1	0	0	0	chr02	25589993	T	C	1	1	1	0	chr02	25589993
chr02	25590000	A	T	0	0	0	0	chr02	25590000	A	T	0	0	1	0	chr02	25590000	A	T	0	0	0	0	chr02	25590000	A	T	0	0	0	0	chr02	25590000	A	T	0	0	1	0	chr02	25590000	A	T	0	0	0	1	chr02	25590000
chr02	25590003	A	T	0	0	0	0	chr02	25590003	A	T	0	0	1	0	chr02	25590003	A	T	0	0	0	0	chr02	25590003	A	T	0	0	0	0	chr02	25590003	A	T	0	0	1	0	chr02	25590003	A	T	0	0	0	1	chr02	25590003
chr02	25590004	T	A	0	0	0	0	chr02	25590004	T	A	0	0	1	0	chr02	25590004	T	A	0	0	0	0	chr02	25590004	T	A	0	0	0	0	chr02	25590004	T	A	0	0	1	0	chr02	25590004	T	A	0	0	0	1	chr02	25590004
chr02	25590006	A	T	0	0	0	1	chr02	25590006	A	T	0	0	1	1	chr02	25590006	A	T	0	0	0	1	chr02	25590006	A	T	0	1	0	1	chr02	25590006	A	T	0	1	1	1	chr02	25590006	A	T	0	0	0	1	chr02	25590006
chr02	25590020	A	T	0	0	0	0	chr02	25590020	A	T	0	0	1	0	chr02	25590020	A	T	0	0	0	0	chr02	25590020	A	T	0	0	0	0	chr02	25590020	A	T	0	0	1	0	chr02	25590020	A	T	0	0	0	1	chr02	25590020
chr02	25590033	A	G	0	0	0	0	chr02	25590033	A	G	1	0	1	0	chr02	25590033	A	G	0	0	0	0	chr02	25590033	A	G	0	0	0	0	chr02	25590033	A	G	0	0	1	0	chr02	25590033	A	G	0	0	1	1	chr02	25590033
chr02	25590040	C	T	0	0	0	1	chr02	25590040	C	T	0	1	0	1	chr02	25590040	C	T	0	0	1	1	chr02	25590040	C	T	0	1	1	1	chr02	25590040	C	T	0	1	0	1	chr02	25590040	C	T	0	0	0	0	chr02	25590040
chr02	25590045	T	C	0	0	0	0	chr02	25590045	T	C	1	0	0	0	chr02	25590045	T	C	0	0	0	0	chr02	25590045	T	C	0	0	0	0	chr02	25590045	T	C	0	0	0	0	chr02	25590045	T	C	0	0	1	0	chr02	25590045
chr02	25590059	G	A	1	0	1	0	chr02	25590059	G	A	1	0	0	0	chr02	25590059	G	A	1	1	0	0	chr02	25590059	G	A	1	0	0	0	chr02	25590059	G	A	1	0	0	0	chr02	25590059	G	A	1	1	1	0	chr02	25590059
chr02	25590067	C	T	1	0	1	0	chr02	25590067	C	T	1	0	0	0	chr02	25590067	C	T	1	1	0	0	chr02	25590067	C	T	1	0	0	0	chr02	25590067	C	T	1	0	0	0	chr02	25590067	C	T	1	1	1	0	chr02	25590067
chr02	25590068	C	T	0	0	0	0	chr02	25590068	C	T	0	1	1	0	chr02	25590068	C	T	0	0	1	0	chr02	25590068	C	T	0	0	1	0	chr02	25590068	C	T	0	0	1	0	chr02	25590068	C	T	0	0	0	1	chr02	25590068
chr02	25590070	G	A	1	0	1	0	chr02	25590070	G	A	1	0	0	0	chr02	25590070	G	A	1	1	0	0	chr02	25590070	G	A	1	0	0	0	chr02	25590070	G	A	1	0	0	0	chr02	25590070	G	A	1	1	1	0	chr02	25590070
chr02	25590093	C	T	0	0	0	1	chr02	25590093	C	T	0	0	0	1	chr02	25590093	C	T	0	0	0	1	chr02	25590093	C	T	0	1	0	1	chr02	25590093	C	T	0	1	0	1	chr02	25590093	C	T	0	0	0	0	chr02	25590093
chr02	25590127	T	C	1	0	1	0	chr02	25590127	T	C	1	1	1	0	chr02	25590127	T	C	1	1	1	0	chr02	25590127	T	C	1	0	1	0	chr02	25590127	T	C	1	0	1	0	chr02	25590127	T	C	1	1	1	1	chr02	25590127
chr02	25590128	G	A	0	0	0	0	chr02	25590128	G	A	0	0	1	0	chr02	25590128	G	A	0	0	0	0	chr02	25590128	G	A	0	0	0	0	chr02	25590128	G	A	0	0	1	0	chr02	25590128	G	A	0	0	0	1	chr02	25590128
chr02	25590153	C	T	0	0	0	1	chr02	25590153	C	T	0	0	0	1	chr02	25590153	C	T	0	0	0	1	chr02	25590153	C	T	0	1	0	1	chr02	25590153	C	T	0	1	0	1	chr02	25590153	C	T	0	0	0	0	chr02	25590153
chr02	25590168	C	A	1	0	1	0	chr02	25590168	C	A	1	1	0	0	chr02	25590168	C	A	1	1	1	0	chr02	25590168	C	A	1	0	1	0	chr02	25590168	C	A	1	0	0	0	chr02	25590168	C	A	1	1	1	0	chr02	25590168
chr02	25590199	C	T	1	0	1	0	chr02	25590199	C	T	0	1	0	0	chr02	25590199	C	T	1	1	1	0	chr02	25590199	C	T	1	0	1	0	chr02	25590199	C	T	1	0	0	0	chr02	25590199	C	T	1	1	0	0	chr02	25590199
chr02	25590233	T	C	0	1	0	1	chr02	25590233	T	C	0	0	1	1	chr02	25590233	T	C	0	0	0	1	chr02	25590233	T	C	0	1	0	1	chr02	25590233	T	C	0	1	1	1	chr02	25590233	T	C	0	0	0	1	chr02	25590233
chr02	25590250	G	A	0	0	0	1	chr02	25590250	G	A	0	0	0	1	chr02	25590250	G	A	0	0	0	1	chr02	25590250	G	A	0	1	0	1	chr02	25590250	G	A	0	1	0	1	chr02	25590250	G	A	0	0	0	0	chr02	25590250
chr02	25590379	C	A	0	0	0	1	chr02	25590379	C	A	0	0	1	1	chr02	25590379	C	A	0	0	0	1	chr02	25590379	C	A	0	1	0	1	chr02	25590379	C	A	0	1	1	1	chr02	25590379	C	A	0	0	0	1	chr02	25590379
chr02	25590427	T	C	0	0	0	1	chr02	25590427	T	C	0	0	0	1	chr02	25590427	T	C	0	0	0	1	chr02	25590427	T	C	0	1	0	1	chr02	25590427	T	C	0	1	0	1	chr02	25590427	T	C	0	0	0	0	chr02	25590427
chr02	25590548	G	C	0	1	0	0	chr02	25590548	G	C	0	0	0	0	chr02	25590548	G	C	0	0	0	0	chr02	25590548	G	C	0	0	0	0	chr02	25590548	G	C	0	0	0	0	chr02	25590548	G	C	0	0	0	0	chr02	25590548
chr02	25590588	T	C	0	0	0	1	chr02	25590588	T	C	0	0	0	1	chr02	25590588	T	C	0	0	0	1	chr02	25590588	T	C	0	1	0	1	chr02	25590588	T	C	0	1	0	1	chr02	25590588	T	C	0	0	0	0	chr02	25590588
chr02	25590606	C	A	0	0	0	1	chr02	25590606	C	A	0	0	0	1	chr02	25590606	C	A	0	0	0	1	chr02	25590606	C	A	0	1	0	1	chr02	25590606	C	A	0	1	0	1	chr02	25590606	C	A	0	0	0	0	chr02	25590606
chr02	25590720	G	A	1	0	1	0	chr02	25590720	G	A	1	1	0	0	chr02	25590720	G	A	1	1	1	0	chr02	25590720	G	A	1	0	1	0	chr02	25590720	G	A	1	0	0	0	chr02	25590720	G	A	1	1	1	0	chr02	25590720
chr02	25590735	C	T	1	0	1	0	chr02	25590735	C	T	1	1	0	0	chr02	25590735	C	T	1	1	1	0	chr02	25590735	C	T	1	0	1	0	chr02	25590735	C	T	1	0	0	0	chr02	25590735	C	T	1	1	1	0	chr02	25590735
chr02	25590759	T	G	1	0	1	0	chr02	25590759	T	G	1	1	0	0	chr02	25590759	T	G	1	1	1	0	chr02	25590759	T	G	1	0	1	0	chr02	25590759	T	G	1	0	0	0	chr02	25590759	T	G	1	1	1	0	chr02	25590759
chr02	25590797	G	A	1	0	1	0	chr02	25590797	G	A	1	1	0	0	chr02	25590797	G	A	1	1	1	0	chr02	25590797	G	A	1	0	1	0	chr02	25590797	G	A	1	0	0	0	chr02	25590797	G	A	1	1	1	0	chr02	25590797
chr02	25590799	C	T	0	0	0	1	chr02	25590799	C	T	0	0	0	1	chr02	25590799	C	T	0	0	0	1	chr02	25590799	C	T	0	1	0	1	chr02	25590799	C	T	0	1	0	1	chr02	25590799	C	T	0	0	0	0	chr02	25590799
chr02	25590811	C	A	1	0	1	0	chr02	25590811	C	A	1	1	0	0	chr02	25590811	C	A	1	1	1	0	chr02	25590811	C	A	1	0	1	0	chr02	25590811	C	A	1	0	0	0	chr02	25590811	C	A	1	1	1	0	chr02	25590811
chr02	25590812	C	G	1	0	1	0	chr02	25590812	C	G	1	1	0	0	chr02	25590812	C	G	1	1	1	0	chr02	25590812	C	G	1	0	1	0	chr02	25590812	C	G	1	0	0	0	chr02	25590812	C	G	1	1	1	0	chr02	25590812
chr02	25590865	A	G	0	0	0	0	chr02	25590865	A	G	0	1	0	0	chr02	25590865	A	G	0	0	1	0	chr02	25590865	A	G	0	0	1	0	chr02	25590865	A	G	0	0	0	0	chr02	25590865	A	G	0	0	0	0	chr02	25590865
chr02	25590932	C	T	1	0	1	0	chr02	25590932	C	T	1	1	0	0	chr02	25590932	C	T	1	1	1	0	chr02	25590932	C	T	1	0	1	0	chr02	25590932	C	T	1	0	0	0	chr02	25590932	C	T	1	1	1	0	chr02	25590932
chr02	25590964	A	G	0	0	0	1	chr02	25590964	A	G	0	0	0	1	chr02	25590964	A	G	0	0	0	1	chr02	25590964	A	G	0	1	0	1	chr02	25590964	A	G	0	1	0	1	chr02	25590964	A	G	0	0	0	0	chr02	25590964
chr02	25590979	A	G	1	0	1	0	chr02	25590979	A	G	1	1	0	0	chr02	25590979	A	G	1	1	1	0	chr02	25590979	A	G	1	0	1	0	chr02	25590979	A	G	1	0	0	0	chr02	25590979	A	G	1	1	1	0	chr02	25590979
chr02	25590994	T	A	1	0	1	0	chr02	25590994	T	A	1	1	0	0	chr02	25590994	T	A	1	1	1	0	chr02	25590994	T	A	1	0	1	0	chr02	25590994	T	A	1	0	0	0	chr02	25590994	T	A	1	1	1	0	chr02	25590994
chr02	25591006	G	C	1	0	1	0	chr02	25591006	G	C	1	1	0	0	chr02	25591006	G	C	1	1	1	0	chr02	25591006	G	C	1	0	1	0	chr02	25591006	G	C	1	0	0	0	chr02	25591006	G	C	1	1	1	0	chr02	25591006
chr02	25591137	G	A	0	0	0	1	chr02	25591137	G	A	0	0	0	1	chr02	25591137	G	A	0	0	0	1	chr02	25591137	G	A	0	1	0	1	chr02	25591137	G	A	0	1	0	1	chr02	25591137	G	A	0	0	0	0	chr02	25591137
chr02	25591560	G	T	1	0	1	0	chr02	25591560	G	T	0	0	1	1	chr02	25591560	G	T	1	1	0	1	chr02	25591560	G	T	1	0	0	1	chr02	25591560	G	T	1	0	1	1	chr02	25591560	G	T	1	1	0	1	chr02	25591560
chr02	25591638	C	T	0	1	0	1	chr02	25591638	C	T	0	1	0	0	chr02	25591638	C	T	0	0	1	0	chr02	25591638	C	T	0	1	1	0	chr02	25591638	C	T	0	1	0	0	chr02	25591638	C	T	0	0	0	0	chr02	25591638
chr02	25591657	C	T	1	0	1	0	chr02	25591657	C	T	0	0	1	1	chr02	25591657	C	T	1	1	0	1	chr02	25591657	C	T	1	0	0	1	chr02	25591657	C	T	1	0	1	1	chr02	25591657	C	T	1	1	0	1	chr02	25591657
chr02	25591659	T	G	0	0	0	1	chr02	25591659	T	G	0	1	0	0	chr02	25591659	T	G	0	0	1	0	chr02	25591659	T	G	0	1	1	0	chr02	25591659	T	G	0	1	0	0	chr02	25591659	T	G	0	0	0	0	chr02	25591659
chr02	25591687	G	C	1	0	1	1	chr02	25591687	G	C	1	1	1	1	chr02	25591687	G	C	1	1	1	1	chr02	25591687	G	C	1	1	1	1	chr02	25591687	G	C	1	1	1	1	chr02	25591687	G	C	1	1	1	1	chr02	25591687
chr02	25591689	A	C	0	0	0	1	chr02	25591689	A	C	1	1	0	0	chr02	25591689	A	C	0	0	1	0	chr02	25591689	A	C	0	1	1	0	chr02	25591689	A	C	0	1	0	0	chr02	25591689	A	C	0	0	1	0	chr02	25591689
chr02	25591703	G	C	1	0	1	0	chr02	25591703	G	C	1	0	1	1	chr02	25591703	G	C	1	1	0	1	chr02	25591703	G	C	1	0	0	1	chr02	25591703	G	C	1	0	1	1	chr02	25591703	G	C	1	1	1	1	chr02	25591703
chr02	25591711	A	C	0	0	0	1	chr02	25591711	A	C	0	1	0	0	chr02	25591711	A	C	0	0	1	0	chr02	25591711	A	C	0	1	1	0	chr02	25591711	A	C	0	1	0	0	chr02	25591711	A	C	0	0	0	0	chr02	25591711
chr02	25591716	G	A	0	0	0	1	chr02	25591716	G	A	1	0	0	0	chr02	25591716	G	A	0	0	0	0	chr02	25591716	G	A	0	1	0	0	chr02	25591716	G	A	0	1	0	0	chr02	25591716	G	A	0	0	1	0	chr02	25591716
chr02	25591724	C	T	0	0	0	1	chr02	25591724	C	T	0	1	0	0	chr02	25591724	C	T	0	0	1	0	chr02	25591724	C	T	0	1	1	0	chr02	25591724	C	T	0	1	0	0	chr02	25591724	C	T	0	0	0	0	chr02	25591724
chr02	25591728	T	A	0	0	0	1	chr02	25591728	T	A	1	1	0	0	chr02	25591728	T	A	0	0	1	0	chr02	25591728	T	A	0	1	1	0	chr02	25591728	T	A	0	1	0	0	chr02	25591728	T	A	0	0	1	0	chr02	25591728
chr02	25591756	A	T	1	0	1	0	chr02	25591756	A	T	0	0	1	1	chr02	25591756	A	T	1	1	0	1	chr02	25591756	A	T	1	0	0	1	chr02	25591756	A	T	1	0	1	1	chr02	25591756	A	T	1	1	0	1	chr02	25591756
chr02	25591763	C	A	0	0	0	1	chr02	25591763	C	A	1	1	0	0	chr02	25591763	C	A	0	0	1	0	chr02	25591763	C	A	0	1	1	0	chr02	25591763	C	A	0	1	0	0	chr02	25591763	C	A	0	0	1	0	chr02	25591763
chr02	45088129	C	T	0	0	0	1	chr02	45088129	C	T	0	1	1	1	chr02	45088129	C	T	0	1	0	1	chr02	45088129	C	T	0	0	0	1	chr02	45088129	C	T	0	0	1	1	chr02	45088129	C	T	0	1	1	1	chr02	45088129
chr02	45088143	A	G	0	0	0	1	chr02	45088143	A	G	0	0	1	0	chr02	45088143	A	G	0	1	0	0	chr02	45088143	A	G	0	0	0	0	chr02	45088143	A	G	0	0	0	1	chr02	45088143	A	G	0	1	0	1	chr02	45088143
chr02	45088149	A	T	0	0	0	1	chr02	45088149	A	T	0	0	1	0	chr02	45088149	A	T	0	1	0	0	chr02	45088149	A	T	0	0	0	0	chr02	45088149	A	T	0	0	0	1	chr02	45088149	A	T	0	1	0	1	chr02	45088149
chr02	45088427	A	T	0	0	0	1	chr02	45088427	A	T	0	0	1	0	chr02	45088427	A	T	0	1	0	0	chr02	45088427	A	T	0	0	0	0	chr02	45088427	A	T	0	0	0	1	chr02	45088427	A	T	0	1	0	1	chr02	45088427
chr02	45088581	G	C	0	0	0	1	chr02	45088581	G	C	0	0	1	0	chr02	45088581	G	C	0	1	0	0	chr02	45088581	G	C	0	0	0	0	chr02	45088581	G	C	0	0	0	1	chr02	45088581	G	C	0	1	0	1	chr02	45088581
chr02	45088804	C	T	0	0	0	1	chr02	45088804	C	T	0	0	1	0	chr02	45088804	C	T	0	1	0	0	chr02	45088804	C	T	0	0	0	0	chr02	45088804	C	T	0	0	0	1	chr02	45088804	C	T	0	1	0	1	chr02	45088804
chr02	45088854	A	G	0	0	0	1	chr02	45088854	A	G	0	0	1	0	chr02	45088854	A	G	0	1	0	0	chr02	45088854	A	G	0	0	0	0	chr02	45088854	A	G	0	0	0	1	chr02	45088854	A	G	0	1	0	1	chr02	45088854
chr02	45088855	T	C	0	0	0	1	chr02	45088855	T	C	0	0	1	0	chr02	45088855	T	C	0	1	0	0	chr02	45088855	T	C	0	0	0	0	chr02	45088855	T	C	0	0	0	1	chr02	45088855	T	C	0	1	0	1	chr02	45088855
chr02	45088862	G	T	0	0	0	1	chr02	45088862	G	T	0	0	1	0	chr02	45088862	G	T	0	1	0	0	chr02	45088862	G	T	0	0	0	0	chr02	45088862	G	T	0	0	0	1	chr02	45088862	G	T	0	1	0	1	chr02	45088862
chr02	45088954	C	T	0	0	0	1	chr02	45088954	C	T	0	0	1	0	chr02	45088954	C	T	0	1	0	0	chr02	45088954	C	T	0	0	0	0	chr02	45088954	C	T	0	0	0	1	chr02	45088954	C	T	0	1	0	1	chr02	45088954
chr02	45088992	T	C	1	1	1	0	chr02	45088992	T	C	0	1	1	1	chr02	45088992	T	C	1	0	0	1	chr02	45088992	T	C	1	1	0	1	chr02	45088992	T	C	1	1	1	1	chr02	45088992	T	C	1	0	1	1	chr02	45088992
chr02	45089229	G	A	0	0	0	1	chr02	45089229	G	A	0	0	1	0	chr02	45089229	G	A	0	1	0	0	chr02	45089229	G	A	0	0	0	0	chr02	45089229	G	A	0	0	0	1	chr02	45089229	G	A	0	1	0	1	chr02	45089229
chr02	45089241	G	A	0	0	0	1	chr02	45089241	G	A	0	0	1	0	chr02	45089241	G	A	0	1	0	0	chr02	45089241	G	A	0	0	0	0	chr02	45089241	G	A	0	0	0	1	chr02	45089241	G	A	0	1	0	1	chr02	45089241
chr02	45089375	G	A	0	0	0	1	chr02	45089375	G	A	0	0	1	0	chr02	45089375	G	A	0	1	0	0	chr02	45089375	G	A	0	0	0	0	chr02	45089375	G	A	0	0	0	1	chr02	45089375	G	A	0	1	0	1	chr02	45089375
chr02	45089479	A	G	0	0	1	1	chr02	45089479	A	G	0	0	1	0	chr02	45089479	A	G	0	1	0	0	chr02	45089479	A	G	0	0	0	0	chr02	45089479	A	G	0	0	0	1	chr02	45089479	A	G	0	1	0	1	chr02	45089479
chr02	45089483	A	T	0	0	1	1	chr02	45089483	A	T	0	0	1	0	chr02	45089483	A	T	0	1	0	0	chr02	45089483	A	T	0	0	0	0	chr02	45089483	A	T	0	0	0	1	chr02	45089483	A	T	0	1	0	1	chr02	45089483
chr02	45089566	T	C	0	0	0	1	chr02	45089566	T	C	0	0	1	0	chr02	45089566	T	C	0	1	0	0	chr02	45089566	T	C	0	0	0	0	chr02	45089566	T	C	0	0	0	1	chr02	45089566	T	C	0	1	0	1	chr02	45089566
chr02	45089814	C	A	0	0	0	1	chr02	45089814	C	A	0	0	1	0	chr02	45089814	C	A	0	1	0	0	chr02	45089814	C	A	0	0	0	0	chr02	45089814	C	A	0	0	0	1	chr02	45089814	C	A	0	1	0	1	chr02	45089814
chr02	45089831	A	C	0	0	0	1	chr02	45089831	A	C	0	0	1	0	chr02	45089831	A	C	0	1	0	0	chr02	45089831	A	C	0	0	0	0	chr02	45089831	A	C	0	0	0	1	chr02	45089831	A	C	0	1	0	1	chr02	45089831
chr02	45089838	C	T	0	0	0	1	chr02	45089838	C	T	0	0	1	0	chr02	45089838	C	T	0	1	0	0	chr02	45089838	C	T	0	0	0	0	chr02	45089838	C	T	0	0	0	1	chr02	45089838	C	T	0	1	0	1	chr02	45089838
chr02	45089862	T	C	0	0	0	1	chr02	45089862	T	C	0	0	1	0	chr02	45089862	T	C	0	1	0	0	chr02	45089862	T	C	0	0	0	0	chr02	45089862	T	C	0	0	0	1	chr02	45089862	T	C	0	1	0	1	chr02	45089862
chr02	45089919	T	G	0	0	0	1	chr02	45089919	T	G	0	0	1	0	chr02	45089919	T	G	0	1	0	0	chr02	45089919	T	G	0	0	0	0	chr02	45089919	T	G	0	0	0	1	chr02	45089919	T	G	0	1	0	1	chr02	45089919
chr02	45089986	T	C	0	0	0	1	chr02	45089986	T	C	0	0	1	0	chr02	45089986	T	C	0	1	0	0	chr02	45089986	T	C	0	0	0	0	chr02	45089986	T	C	0	0	0	1	chr02	45089986	T	C	0	1	0	1	chr02	45089986
chr02	45090016	A	T	0	0	0	1	chr02	45090016	A	T	0	0	1	0	chr02	45090016	A	T	0	1	0	0	chr02	45090016	A	T	0	0	0	0	chr02	45090016	A	T	0	0	0	1	chr02	45090016	A	T	0	1	0	1	chr02	45090016
chr02	45090075	T	C	0	0	0	1	chr02	45090075	T	C	0	0	1	0	chr02	45090075	T	C	0	1	0	0	chr02	45090075	T	C	0	0	0	0	chr02	45090075	T	C	0	0	0	1	chr02	45090075	T	C	0	1	0	1	chr02	45090075
chr02	45090150	C	T	0	0	0	1	chr02	45090150	C	T	0	0	1	0	chr02	45090150	C	T	0	1	0	0	chr02	45090150	C	T	0	0	0	0	chr02	45090150	C	T	0	0	0	1	chr02	45090150	C	T	0	1	0	1	chr02	45090150
chr02	45090156	T	C	0	0	0	1	chr02	45090156	T	C	0	0	1	0	chr02	45090156	T	C	0	1	0	0	chr02	45090156	T	C	0	0	0	0	chr02	45090156	T	C	0	0	0	1	chr02	45090156	T	C	0	1	0	1	chr02	45090156
chr02	45090177	G	A	0	1	1	1	chr02	45090177	G	A	1	1	1	0	chr02	45090177	G	A	0	1	1	1	chr02	45090177	G	A	0	1	1	1	chr02	45090177	G	A	0	1	1	1	chr02	45090177	G	A	0	1	1	1	chr02	45090177
chr02	45090207	G	T	0	0	0	1	chr02	45090207	G	T	0	0	1	0	chr02	45090207	G	T	0	1	0	0	chr02	45090207	G	T	0	0	0	0	chr02	45090207	G	T	0	0	0	1	chr02	45090207	G	T	0	1	0	1	chr02	45090207
chr02	45090396	T	A	0	0	0	1	chr02	45090396	T	A	0	0	1	0	chr02	45090396	T	A	0	1	0	0	chr02	45090396	T	A	0	0	0	0	chr02	45090396	T	A	0	0	0	1	chr02	45090396	T	A	0	1	0	1	chr02	45090396
chr02	45090431	A	G	0	0	0	1	chr02	45090431	A	G	0	0	1	0	chr02	45090431	A	G	0	1	0	0	chr02	45090431	A	G	0	0	0	0	chr02	45090431	A	G	0	0	0	1	chr02	45090431	A	G	0	1	0	1	chr02	45090431
chr02	45090440	G	A	0	0	0	1	chr02	45090440	G	A	0	0	1	0	chr02	45090440	G	A	0	1	0	0	chr02	45090440	G	A	0	0	0	0	chr02	45090440	G	A	0	0	0	1	chr02	45090440	G	A	0	1	0	1	chr02	45090440
chr02	45090447	C	T	0	0	0	1	chr02	45090447	C	T	0	0	1	0	chr02	45090447	C	T	0	1	0	0	chr02	45090447	C	T	0	0	0	0	chr02	45090447	C	T	0	0	0	1	chr02	45090447	C	T	0	1	0	1	chr02	45090447
chr02	45090452	G	A	0	0	0	1	chr02	45090452	G	A	0	0	1	0	chr02	45090452	G	A	0	1	0	0	chr02	45090452	G	A	0	0	0	0	chr02	45090452	G	A	0	0	0	1	chr02	45090452	G	A	0	1	0	1	chr02	45090452
chr02	45090478	G	A	0	0	0	1	chr02	45090478	G	A	0	0	1	0	chr02	45090478	G	A	0	1	0	0	chr02	45090478	G	A	0	0	0	0	chr02	45090478	G	A	0	0	0	1	chr02	45090478	G	A	0	1	0	1	chr02	45090478
chr02	45090506	C	T	0	0	0	1	chr02	45090506	C	T	0	0	1	0	chr02	45090506	C	T	0	1	0	0	chr02	45090506	C	T	0	0	0	0	chr02	45090506	C	T	0	0	0	1	chr02	45090506	C	T	0	1	0	1	chr02	45090506
chr02	45090577	T	C	0	0	0	1	chr02	45090577	T	C	0	0	1	0	chr02	45090577	T	C	0	1	0	0	chr02	45090577	T	C	0	0	0	0	chr02	45090577	T	C	0	0	0	1	chr02	45090577	T	C	0	1	0	1	chr02	45090577
chr02	45090621	A	G	1	0	0	1	chr02	45090621	A	G	0	0	1	0	chr02	45090621	A	G	1	1	0	0	chr02	45090621	A	G	1	0	0	0	chr02	45090621	A	G	1	0	0	1	chr02	45090621	A	G	1	1	0	1	chr02	45090621
chr02	45090871	A	G	0	0	0	1	chr02	45090871	A	G	0	0	1	0	chr02	45090871	A	G	0	1	0	0	chr02	45090871	A	G	0	0	0	0	chr02	45090871	A	G	0	0	0	1	chr02	45090871	A	G	0	1	0	1	chr02	45090871
chr02	45090969	G	A	0	0	0	1	chr02	45090969	G	A	0	0	1	0	chr02	45090969	G	A	0	1	0	0	chr02	45090969	G	A	0	0	0	0	chr02	45090969	G	A	0	0	0	1	chr02	45090969	G	A	0	1	0	1	chr02	45090969
chr02	45091176	A	C	0	0	0	1	chr02	45091176	A	C	0	0	1	0	chr02	45091176	A	C	0	1	0	0	chr02	45091176	A	C	0	0	0	0	chr02	45091176	A	C	0	0	0	1	chr02	45091176	A	C	0	1	0	1	chr02	45091176
chr02	45091240	G	A	1	0	1	0	chr02	45091240	G	A	0	1	0	1	chr02	45091240	G	A	1	0	0	1	chr02	45091240	G	A	1	0	0	1	chr02	45091240	G	A	1	0	1	0	chr02	45091240	G	A	1	0	1	0	chr02	45091240
chr02	45091254	C	A	0	0	0	1	chr02	45091254	C	A	0	0	1	0	chr02	45091254	C	A	0	1	0	0	chr02	45091254	C	A	0	0	0	0	chr02	45091254	C	A	0	0	0	1	chr02	45091254	C	A	0	1	0	1	chr02	45091254
chr02	45091305	C	T	0	0	0	1	chr02	45091305	C	T	0	0	1	0	chr02	45091305	C	T	0	1	0	0	chr02	45091305	C	T	0	0	0	0	chr02	45091305	C	T	0	0	0	1	chr02	45091305	C	T	0	1	0	1	chr02	45091305
chr02	45091306	A	G	0	0	0	1	chr02	45091306	A	G	0	0	1	0	chr02	45091306	A	G	0	1	0	0	chr02	45091306	A	G	0	0	0	0	chr02	45091306	A	G	0	0	0	1	chr02	45091306	A	G	0	1	0	1	chr02	45091306
chr02	45091318	A	G	0	0	0	1	chr02	45091318	A	G	0	0	1	0	chr02	45091318	A	G	0	1	0	0	chr02	45091318	A	G	0	0	0	0	chr02	45091318	A	G	0	0	0	1	chr02	45091318	A	G	0	1	0	1	chr02	45091318
chr02	45091326	A	G	0	0	0	1	chr02	45091326	A	G	0	0	1	0	chr02	45091326	A	G	0	1	0	0	chr02	45091326	A	G	0	0	0	0	chr02	45091326	A	G	0	0	0	1	chr02	45091326	A	G	0	1	0	1	chr02	45091326
chr02	45091396	A	G	0	0	0	1	chr02	45091396	A	G	0	0	1	0	chr02	45091396	A	G	0	1	0	0	chr02	45091396	A	G	0	0	0	0	chr02	45091396	A	G	0	0	0	1	chr02	45091396	A	G	0	1	0	1	chr02	45091396
chr02	45091415	A	C	0	0	0	1	chr02	45091415	A	C	0	0	1	0	chr02	45091415	A	C	0	1	0	0	chr02	45091415	A	C	0	0	0	0	chr02	45091415	A	C	0	0	0	1	chr02	45091415	A	C	0	1	0	1	chr02	45091415
chr02	45091417	T	C	0	0	0	1	chr02	45091417	T	C	0	0	1	0	chr02	45091417	T	C	0	1	0	0	chr02	45091417	T	C	0	0	0	0	chr02	45091417	T	C	0	0	0	1	chr02	45091417	T	C	0	1	0	1	chr02	45091417
chr02	45091588	T	C	0	0	0	1	chr02	45091588	T	C	0	0	1	0	chr02	45091588	T	C	0	1	0	0	chr02	45091588	T	C	0	0	0	0	chr02	45091588	T	C	0	0	0	1	chr02	45091588	T	C	0	1	0	1	chr02	45091588
chr02	45091667	C	A	0	0	0	1	chr02	45091667	C	A	0	0	1	0	chr02	45091667	C	A	0	1	0	0	chr02	45091667	C	A	0	0	0	0	chr02	45091667	C	A	0	0	0	1	chr02	45091667	C	A	0	1	0	1	chr02	45091667
chr02	45091691	C	G	0	0	0	1	chr02	45091691	C	G	0	0	1	0	chr02	45091691	C	G	0	1	0	0	chr02	45091691	C	G	0	0	0	0	chr02	45091691	C	G	0	0	0	1	chr02	45091691	C	G	0	1	0	1	chr02	45091691
chr02	45091787	C	T	0	0	0	1	chr02	45091787	C	T	0	0	1	0	chr02	45091787	C	T	0	1	0	0	chr02	45091787	C	T	0	0	0	0	chr02	45091787	C	T	0	0	0	1	chr02	45091787	C	T	0	1	0	1	chr02	45091787
chr02	45091853	T	C	0	0	0	1	chr02	45091853	T	C	0	0	1	1	chr02	45091853	T	C	0	1	0	0	chr02	45091853	T	C	0	0	0	0	chr02	45091853	T	C	0	0	0	1	chr02	45091853	T	C	0	1	0	1	chr02	45091853
chr02	45091862	T	C	0	0	0	1	chr02	45091862	T	C	0	0	1	0	chr02	45091862	T	C	0	1	0	0	chr02	45091862	T	C	0	0	0	0	chr02	45091862	T	C	0	0	0	1	chr02	45091862	T	C	0	1	0	1	chr02	45091862
chr02	45091900	T	A	0	0	0	1	chr02	45091900	T	A	0	0	1	1	chr02	45091900	T	A	0	1	0	0	chr02	45091900	T	A	0	0	0	0	chr02	45091900	T	A	0	0	0	1	chr02	45091900	T	A	0	1	0	1	chr02	45091900
chr02	45091977	A	G	0	0	0	1	chr02	45091977	A	G	0	0	1	0	chr02	45091977	A	G	0	1	0	0	chr02	45091977	A	G	0	0	0	0	chr02	45091977	A	G	0	0	0	1	chr02	45091977	A	G	0	1	0	1	chr02	45091977
chr02	45092167	A	C	1	0	1	0	chr02	45092167	A	C	0	1	0	1	chr02	45092167	A	C	1	0	0	1	chr02	45092167	A	C	1	0	0	1	chr02	45092167	A	C	1	0	1	0	chr02	45092167	A	C	1	0	1	0	chr02	45092167
chr02	45092184	A	G	0	0	0	1	chr02	45092184	A	G	0	0	1	0	chr02	45092184	A	G	0	1	0	0	chr02	45092184	A	G	0	0	0	0	chr02	45092184	A	G	0	0	0	1	chr02	45092184	A	G	0	1	0	1	chr02	45092184
chr02	45092185	C	T	0	0	0	1	chr02	45092185	C	T	0	0	1	0	chr02	45092185	C	T	0	1	0	0	chr02	45092185	C	T	0	0	0	0	chr02	45092185	C	T	0	0	0	1	chr02	45092185	C	T	0	1	0	1	chr02	45092185
chr02	45092210	C	T	0	0	0	1	chr02	45092210	C	T	0	0	1	0	chr02	45092210	C	T	0	1	0	0	chr02	45092210	C	T	0	0	0	0	chr02	45092210	C	T	0	0	0	1	chr02	45092210	C	T	0	1	0	1	chr02	45092210
chr02	45092254	C	A	0	0	0	1	chr02	45092254	C	A	0	0	1	0	chr02	45092254	C	A	0	1	0	0	chr02	45092254	C	A	0	0	0	0	chr02	45092254	C	A	0	0	0	1	chr02	45092254	C	A	0	1	0	1	chr02	45092254
chr02	45092277	G	A	1	0	1	1	chr02	45092277	G	A	0	1	1	1	chr02	45092277	G	A	1	1	0	1	chr02	45092277	G	A	1	0	0	1	chr02	45092277	G	A	1	0	1	1	chr02	45092277	G	A	1	1	1	1	chr02	45092277
chr02	45092289	G	A	0	0	0	1	chr02	45092289	G	A	0	0	1	0	chr02	45092289	G	A	0	1	0	0	chr02	45092289	G	A	0	0	0	0	chr02	45092289	G	A	0	0	0	1	chr02	45092289	G	A	0	1	0	1	chr02	45092289
chr02	45092344	C	T	0	0	1	1	chr02	45092344	C	T	0	0	1	0	chr02	45092344	C	T	0	1	0	0	chr02	45092344	C	T	0	0	0	0	chr02	45092344	C	T	0	0	0	1	chr02	45092344	C	T	0	1	0	1	chr02	45092344
chr02	45098384	T	A	0	0	0	1	chr02	45098384	T	A	0	0	0	1	chr02	45098384	T	A	0	0	0	1	chr02	45098384	T	A	0	0	0	0	chr02	45098384	T	A	0	0	0	1	chr02	45098384	T	A	0	1	0	1	chr02	45098384
chr02	45098434	A	C	0	0	0	1	chr02	45098434	A	C	0	0	0	1	chr02	45098434	A	C	0	0	0	1	chr02	45098434	A	C	0	0	0	0	chr02	45098434	A	C	0	0	0	1	chr02	45098434	A	C	0	1	0	1	chr02	45098434
chr02	45098494	C	T	0	0	0	1	chr02	45098494	C	T	0	0	0	1	chr02	45098494	C	T	0	0	0	1	chr02	45098494	C	T	0	0	0	0	chr02	45098494	C	T	0	0	0	1	chr02	45098494	C	T	0	1	0	1	chr02	45098494
chr02	45098568	T	A	0	0	0	1	chr02	45098568	T	A	0	0	0	1	chr02	45098568	T	A	0	0	0	1	chr02	45098568	T	A	0	0	0	0	chr02	45098568	T	A	0	0	0	1	chr02	45098568	T	A	0	1	0	1	chr02	45098568
chr02	45098650	T	A	0	0	0	1	chr02	45098650	T	A	0	0	0	1	chr02	45098650	T	A	0	0	0	1	chr02	45098650	T	A	0	0	0	0	chr02	45098650	T	A	0	0	0	1	chr02	45098650	T	A	0	1	0	1	chr02	45098650
chr02	45098678	G	A	0	0	0	1	chr02	45098678	G	A	0	0	0	1	chr02	45098678	G	A	0	0	0	1	chr02	45098678	G	A	0	0	0	0	chr02	45098678	G	A	0	0	0	1	chr02	45098678	G	A	0	1	0	1	chr02	45098678
chr02	45098686	T	C	0	0	0	1	chr02	45098686	T	C	0	0	0	1	chr02	45098686	T	C	0	0	0	1	chr02	45098686	T	C	0	0	0	0	chr02	45098686	T	C	0	0	0	1	chr02	45098686	T	C	0	1	0	1	chr02	45098686
chr02	45098708	A	G	0	0	0	1	chr02	45098708	A	G	0	0	0	1	chr02	45098708	A	G	0	0	0	1	chr02	45098708	A	G	0	0	0	0	chr02	45098708	A	G	0	0	0	1	chr02	45098708	A	G	0	1	0	1	chr02	45098708
chr02	45098712	G	A	0	0	0	1	chr02	45098712	G	A	0	0	0	1	chr02	45098712	G	A	0	0	0	1	chr02	45098712	G	A	0	0	0	0	chr02	45098712	G	A	0	0	0	1	chr02	45098712	G	A	0	1	0	1	chr02	45098712
chr02	45098736	T	G	0	0	0	1	chr02	45098736	T	G	0	0	0	1	chr02	45098736	T	G	0	0	0	1	chr02	45098736	T	G	0	0	0	0	chr02	45098736	T	G	0	0	0	1	chr02	45098736	T	G	0	1	0	1	chr02	45098736
chr02	45098742	G	C	0	0	0	1	chr02	45098742	G	C	0	0	0	1	chr02	45098742	G	C	0	0	0	1	chr02	45098742	G	C	0	0	0	0	chr02	45098742	G	C	0	0	0	1	chr02	45098742	G	C	0	1	0	1	chr02	45098742
chr02	45098783	G	T	0	0	0	1	chr02	45098783	G	T	0	0	0	1	chr02	45098783	G	T	0	0	0	1	chr02	45098783	G	T	0	0	0	0	chr02	45098783	G	T	0	0	0	1	chr02	45098783	G	T	0	1	0	1	chr02	45098783
chr02	45098834	G	A	0	0	0	1	chr02	45098834	G	A	0	0	0	1	chr02	45098834	G	A	0	0	0	1	chr02	45098834	G	A	0	0	0	0	chr02	45098834	G	A	0	0	0	1	chr02	45098834	G	A	0	1	0	1	chr02	45098834
chr02	45098845	A	G	0	0	0	1	chr02	45098845	A	G	0	0	0	1	chr02	45098845	A	G	0	0	0	1	chr02	45098845	A	G	0	0	0	0	chr02	45098845	A	G	0	0	0	1	chr02	45098845	A	G	0	1	0	1	chr02	45098845
chr02	45098908	T	G	0	0	0	1	chr02	45098908	T	G	0	0	0	1	chr02	45098908	T	G	0	0	0	1	chr02	45098908	T	G	0	0	0	0	chr02	45098908	T	G	0	0	0	1	chr02	45098908	T	G	0	1	0	1	chr02	45098908
chr02	45098923	C	T	0	0	0	1	chr02	45098923	C	T	0	0	0	1	chr02	45098923	C	T	0	0	0	1	chr02	45098923	C	T	0	0	0	0	chr02	45098923	C	T	0	0	0	1	chr02	45098923	C	T	0	1	0	1	chr02	45098923
chr02	45098950	T	A	0	0	0	1	chr02	45098950	T	A	0	0	0	1	chr02	45098950	T	A	0	0	0	1	chr02	45098950	T	A	0	0	0	0	chr02	45098950	T	A	0	0	0	1	chr02	45098950	T	A	0	1	0	1	chr02	45098950
chr02	45098984	C	T	0	0	0	1	chr02	45098984	C	T	0	0	0	1	chr02	45098984	C	T	0	0	0	1	chr02	45098984	C	T	0	0	0	0	chr02	45098984	C	T	0	0	0	1	chr02	45098984	C	T	0	1	0	1	chr02	45098984
chr02	45099022	C	T	0	0	0	1	chr02	45099022	C	T	0	0	0	1	chr02	45099022	C	T	0	0	0	1	chr02	45099022	C	T	0	0	0	0	chr02	45099022	C	T	0	0	0	1	chr02	45099022	C	T	0	1	0	1	chr02	45099022
chr02	45099023	G	A	0	0	0	1	chr02	45099023	G	A	0	0	0	1	chr02	45099023	G	A	0	0	0	1	chr02	45099023	G	A	0	0	0	0	chr02	45099023	G	A	0	0	0	1	chr02	45099023	G	A	0	1	0	1	chr02	45099023
chr02	45099071	A	C	0	0	0	1	chr02	45099071	A	C	0	0	0	1	chr02	45099071	A	C	0	0	0	1	chr02	45099071	A	C	0	0	0	0	chr02	45099071	A	C	0	0	0	1	chr02	45099071	A	C	0	1	0	1	chr02	45099071
chr02	45099133	A	G	0	0	0	1	chr02	45099133	A	G	0	0	0	1	chr02	45099133	A	G	0	0	0	1	chr02	45099133	A	G	0	0	0	0	chr02	45099133	A	G	0	0	0	1	chr02	45099133	A	G	0	1	0	1	chr02	45099133
chr02	45099153	T	C	0	0	0	1	chr02	45099153	T	C	0	0	0	1	chr02	45099153	T	C	0	0	0	1	chr02	45099153	T	C	0	0	0	0	chr02	45099153	T	C	0	0	0	1	chr02	45099153	T	C	0	1	0	1	chr02	45099153
chr02	45099286	C	T	0	0	0	1	chr02	45099286	C	T	0	0	0	1	chr02	45099286	C	T	0	0	0	1	chr02	45099286	C	T	0	0	0	0	chr02	45099286	C	T	0	0	0	1	chr02	45099286	C	T	0	1	0	1	chr02	45099286
chr02	45099416	C	T	0	0	0	1	chr02	45099416	C	T	0	0	0	1	chr02	45099416	C	T	0	0	0	1	chr02	45099416	C	T	0	0	0	0	chr02	45099416	C	T	0	0	0	1	chr02	45099416	C	T	0	1	0	1	chr02	45099416
chr02	45099468	T	A	0	0	0	1	chr02	45099468	T	A	0	0	0	1	chr02	45099468	T	A	0	0	0	1	chr02	45099468	T	A	0	0	0	0	chr02	45099468	T	A	0	0	0	1	chr02	45099468	T	A	0	1	0	1	chr02	45099468
chr02	45099587	C	T	0	0	0	1	chr02	45099587	C	T	0	0	0	1	chr02	45099587	C	T	0	0	0	1	chr02	45099587	C	T	0	0	0	0	chr02	45099587	C	T	0	0	0	1	chr02	45099587	C	T	0	1	0	1	chr02	45099587
chr02	45099602	G	A	0	0	0	1	chr02	45099602	G	A	0	0	0	1	chr02	45099602	G	A	0	0	0	1	chr02	45099602	G	A	0	0	0	0	chr02	45099602	G	A	0	0	0	1	chr02	45099602	G	A	0	1	0	1	chr02	45099602
chr02	45099792	C	T	0	0	0	1	chr02	45099792	C	T	0	0	0	1	chr02	45099792	C	T	0	0	0	1	chr02	45099792	C	T	0	0	0	0	chr02	45099792	C	T	0	0	0	1	chr02	45099792	C	T	0	1	0	1	chr02	45099792
chr02	45099842	C	G	0	0	0	1	chr02	45099842	C	G	0	0	0	1	chr02	45099842	C	G	0	0	0	1	chr02	45099842	C	G	0	0	0	0	chr02	45099842	C	G	0	0	0	1	chr02	45099842	C	G	0	1	0	1	chr02	45099842
chr02	45099900	T	C	0	0	0	1	chr02	45099900	T	C	0	0	0	1	chr02	45099900	T	C	0	0	0	1	chr02	45099900	T	C	0	0	0	0	chr02	45099900	T	C	0	0	0	1	chr02	45099900	T	C	0	1	0	1	chr02	45099900
chr02	45099936	C	T	0	0	0	1	chr02	45099936	C	T	0	0	0	1	chr02	45099936	C	T	0	0	0	1	chr02	45099936	C	T	0	0	0	0	chr02	45099936	C	T	0	0	0	1	chr02	45099936	C	T	0	1	0	1	chr02	45099936
chr02	45099957	C	A	0	0	0	1	chr02	45099957	C	A	0	0	0	1	chr02	45099957	C	A	0	0	0	1	chr02	45099957	C	A	0	0	0	0	chr02	45099957	C	A	0	0	0	1	chr02	45099957	C	A	0	1	0	1	chr02	45099957
chr02	45099981	T	C	0	0	0	1	chr02	45099981	T	C	0	0	0	1	chr02	45099981	T	C	0	0	0	1	chr02	45099981	T	C	0	0	0	0	chr02	45099981	T	C	0	0	0	1	chr02	45099981	T	C	0	1	0	1	chr02	45099981
chr02	45100002	G	A	0	0	0	1	chr02	45100002	G	A	0	0	0	1	chr02	45100002	G	A	0	0	0	1	chr02	45100002	G	A	0	0	0	0	chr02	45100002	G	A	0	0	0	1	chr02	45100002	G	A	0	1	0	1	chr02	45100002
chr02	45100023	C	A	0	0	0	1	chr02	45100023	C	A	0	0	0	1	chr02	45100023	C	A	0	0	0	1	chr02	45100023	C	A	0	0	0	0	chr02	45100023	C	A	0	0	0	1	chr02	45100023	C	A	0	1	0	1	chr02	45100023
chr02	45100078	T	A	0	1	1	1	chr02	45100078	T	A	0	1	1	1	chr02	45100078	T	A	0	1	1	1	chr02	45100078	T	A	0	1	0	1	chr02	45100078	T	A	1	1	1	1	chr02	45100078	T	A	1	1	1	1	chr02	45100078
chr02	45100168	T	C	0	0	0	1	chr02	45100168	T	C	0	0	0	1	chr02	45100168	T	C	0	0	0	1	chr02	45100168	T	C	0	0	0	0	chr02	45100168	T	C	0	0	0	1	chr02	45100168	T	C	0	1	0	1	chr02	45100168
chr02	45100196	C	T	0	0	0	1	chr02	45100196	C	T	0	0	0	1	chr02	45100196	C	T	0	0	0	1	chr02	45100196	C	T	0	0	0	0	chr02	45100196	C	T	0	0	0	1	chr02	45100196	C	T	0	1	0	1	chr02	45100196
chr02	45100213	G	C	0	0	0	1	chr02	45100213	G	C	0	0	0	1	chr02	45100213	G	C	0	0	0	1	chr02	45100213	G	C	0	0	0	0	chr02	45100213	G	C	0	0	0	1	chr02	45100213	G	C	0	1	0	1	chr02	45100213
chr02	45100217	T	C	0	0	0	1	chr02	45100217	T	C	0	0	0	1	chr02	45100217	T	C	0	0	0	1	chr02	45100217	T	C	0	0	0	0	chr02	45100217	T	C	0	0	0	1	chr02	45100217	T	C	0	1	0	1	chr02	45100217
chr02	45100459	G	A	0	0	0	1	chr02	45100459	G	A	0	0	0	1	chr02	45100459	G	A	0	0	0	1	chr02	45100459	G	A	0	0	0	0	chr02	45100459	G	A	0	0	0	1	chr02	45100459	G	A	0	1	0	1	chr02	45100459
chr02	45100489	T	A	0	1	1	0	chr02	45100489	T	A	0	1	1	0	chr02	45100489	T	A	0	1	1	0	chr02	45100489	T	A	0	1	0	1	chr02	45100489	T	A	1	1	1	0	chr02	45100489	T	A	1	0	1	0	chr02	45100489
chr02	45100490	G	A	0	0	0	1	chr02	45100490	G	A	0	0	0	1	chr02	45100490	G	A	0	0	0	1	chr02	45100490	G	A	0	0	0	0	chr02	45100490	G	A	0	0	0	1	chr02	45100490	G	A	0	1	0	1	chr02	45100490
chr02	45100517	T	C	0	0	0	1	chr02	45100517	T	C	0	0	0	1	chr02	45100517	T	C	0	0	0	1	chr02	45100517	T	C	0	0	0	0	chr02	45100517	T	C	0	0	0	1	chr02	45100517	T	C	0	1	0	1	chr02	45100517
chr02	45100740	A	T	0	0	0	1	chr02	45100740	A	T	0	0	0	1	chr02	45100740	A	T	0	0	0	1	chr02	45100740	A	T	0	0	0	0	chr02	45100740	A	T	0	0	0	1	chr02	45100740	A	T	0	1	0	1	chr02	45100740
chr02	45100745	T	G	0	0	0	1	chr02	45100745	T	G	0	0	0	1	chr02	45100745	T	G	0	0	0	1	chr02	45100745	T	G	0	0	0	0	chr02	45100745	T	G	0	0	0	1	chr02	45100745	T	G	0	1	0	1	chr02	45100745
chr02	45100837	C	T	0	0	0	1	chr02	45100837	C	T	0	0	0	1	chr02	45100837	C	T	0	0	0	1	chr02	45100837	C	T	0	0	0	0	chr02	45100837	C	T	0	0	0	1	chr02	45100837	C	T	0	1	0	1	chr02	45100837
chr02	45100886	C	A	0	0	0	1	chr02	45100886	C	A	0	0	0	1	chr02	45100886	C	A	0	0	0	1	chr02	45100886	C	A	0	0	0	0	chr02	45100886	C	A	0	0	0	1	chr02	45100886	C	A	0	1	0	1	chr02	45100886
chr02	45100927	C	T	0	0	0	1	chr02	45100927	C	T	0	0	0	1	chr02	45100927	C	T	0	0	0	1	chr02	45100927	C	T	0	0	0	0	chr02	45100927	C	T	0	0	0	1	chr02	45100927	C	T	0	1	0	1	chr02	45100927
chr02	45100983	T	A	0	0	0	1	chr02	45100983	T	A	0	0	0	1	chr02	45100983	T	A	0	0	0	1	chr02	45100983	T	A	0	0	0	0	chr02	45100983	T	A	0	0	0	1	chr02	45100983	T	A	0	1	0	1	chr02	45100983
chr02	45101151	C	T	0	0	0	1	chr02	45101151	C	T	0	0	0	1	chr02	45101151	C	T	0	0	0	1	chr02	45101151	C	T	0	0	0	0	chr02	45101151	C	T	0	0	0	1	chr02	45101151	C	T	0	1	0	1	chr02	45101151
chr02	45101186	A	G	0	0	0	1	chr02	45101186	A	G	0	0	0	1	chr02	45101186	A	G	0	0	0	1	chr02	45101186	A	G	0	0	0	0	chr02	45101186	A	G	0	0	0	1	chr02	45101186	A	G	0	1	0	1	chr02	45101186
chr02	45101309	A	G	0	0	0	1	chr02	45101309	A	G	0	0	0	1	chr02	45101309	A	G	0	0	0	1	chr02	45101309	A	G	0	0	0	0	chr02	45101309	A	G	0	0	0	1	chr02	45101309	A	G	0	1	0	1	chr02	45101309
chr02	45101314	G	A	0	0	0	1	chr02	45101314	G	A	0	0	0	1	chr02	45101314	G	A	0	0	0	1	chr02	45101314	G	A	0	0	0	0	chr02	45101314	G	A	0	0	0	1	chr02	45101314	G	A	0	1	0	1	chr02	45101314
chr02	45101426	T	C	0	0	0	1	chr02	45101426	T	C	0	0	0	1	chr02	45101426	T	C	0	0	0	1	chr02	45101426	T	C	0	0	0	0	chr02	45101426	T	C	0	0	0	1	chr02	45101426	T	C	0	1	0	1	chr02	45101426
chr02	45101496	A	C	0	0	0	1	chr02	45101496	A	C	0	0	0	1	chr02	45101496	A	C	0	0	0	1	chr02	45101496	A	C	0	0	0	0	chr02	45101496	A	C	0	0	0	1	chr02	45101496	A	C	0	1	0	1	chr02	45101496
chr02	46144100	T	C	0	0	0	1	chr02	46144100	T	C	0	0	0	0	chr02	46144100	T	C	0	1	0	0	chr02	46144100	T	C	0	0	0	0	chr02	46144100	T	C	0	0	0	0	chr02	46144100	T	C	0	1	0	0	chr02	46144100
chr02	46144103	G	A	0	0	0	1	chr02	46144103	G	A	0	0	0	0	chr02	46144103	G	A	0	1	0	0	chr02	46144103	G	A	0	0	0	0	chr02	46144103	G	A	0	0	0	0	chr02	46144103	G	A	0	1	0	0	chr02	46144103
chr02	46144158	T	C	0	0	0	1	chr02	46144158	T	C	0	0	0	0	chr02	46144158	T	C	0	1	0	0	chr02	46144158	T	C	0	0	0	0	chr02	46144158	T	C	0	0	0	0	chr02	46144158	T	C	0	1	0	0	chr02	46144158
chr02	46144165	A	G	0	0	0	1	chr02	46144165	A	G	0	0	0	0	chr02	46144165	A	G	0	1	0	0	chr02	46144165	A	G	0	0	0	0	chr02	46144165	A	G	0	0	0	0	chr02	46144165	A	G	0	1	0	0	chr02	46144165
chr02	46144257	C	T	0	1	1	1	chr02	46144257	C	T	1	1	1	0	chr02	46144257	C	T	0	1	1	1	chr02	46144257	C	T	0	1	1	0	chr02	46144257	C	T	1	1	1	0	chr02	46144257	C	T	0	1	1	0	chr02	46144257
chr02	46144285	C	A	0	1	1	1	chr02	46144285	C	A	1	1	1	0	chr02	46144285	C	A	0	1	1	1	chr02	46144285	C	A	0	1	1	0	chr02	46144285	C	A	1	1	1	0	chr02	46144285	C	A	0	1	1	0	chr02	46144285
chr02	46144439	C	T	0	0	0	1	chr02	46144439	C	T	0	0	0	0	chr02	46144439	C	T	0	1	0	0	chr02	46144439	C	T	0	0	0	0	chr02	46144439	C	T	0	0	0	0	chr02	46144439	C	T	0	1	0	0	chr02	46144439
chr02	46144506	G	A	0	0	0	1	chr02	46144506	G	A	0	0	0	0	chr02	46144506	G	A	0	1	0	0	chr02	46144506	G	A	0	0	0	0	chr02	46144506	G	A	0	0	0	0	chr02	46144506	G	A	0	1	0	0	chr02	46144506
chr02	46144521	A	G	0	0	0	1	chr02	46144521	A	G	0	0	0	0	chr02	46144521	A	G	0	1	0	0	chr02	46144521	A	G	0	0	0	0	chr02	46144521	A	G	0	0	0	0	chr02	46144521	A	G	0	1	0	0	chr02	46144521
chr02	46144538	T	C	0	0	0	1	chr02	46144538	T	C	0	0	0	0	chr02	46144538	T	C	0	1	0	0	chr02	46144538	T	C	0	0	0	0	chr02	46144538	T	C	0	0	0	0	chr02	46144538	T	C	0	1	0	0	chr02	46144538
chr02	46144653	T	C	0	0	0	1	chr02	46144653	T	C	0	0	0	0	chr02	46144653	T	C	0	1	0	0	chr02	46144653	T	C	0	0	0	0	chr02	46144653	T	C	0	0	0	0	chr02	46144653	T	C	0	1	0	0	chr02	46144653
chr02	46144668	C	T	0	0	0	1	chr02	46144668	C	T	0	0	0	0	chr02	46144668	C	T	0	1	0	0	chr02	46144668	C	T	0	0	0	0	chr02	46144668	C	T	0	0	0	0	chr02	46144668	C	T	0	1	0	0	chr02	46144668
chr02	46144675	C	T	0	0	0	1	chr02	46144675	C	T	0	0	0	0	chr02	46144675	C	T	0	1	0	0	chr02	46144675	C	T	0	0	0	0	chr02	46144675	C	T	0	0	0	0	chr02	46144675	C	T	0	1	0	0	chr02	46144675
chr02	46144718	C	T	0	0	0	1	chr02	46144718	C	T	0	0	0	0	chr02	46144718	C	T	0	1	0	0	chr02	46144718	C	T	0	0	0	0	chr02	46144718	C	T	0	0	0	0	chr02	46144718	C	T	0	1	0	0	chr02	46144718
chr02	46144732	T	G	0	0	0	1	chr02	46144732	T	G	0	0	0	0	chr02	46144732	T	G	0	1	0	0	chr02	46144732	T	G	0	0	0	0	chr02	46144732	T	G	0	0	0	0	chr02	46144732	T	G	0	1	0	0	chr02	46144732
chr02	46144774	G	C	0	0	0	1	chr02	46144774	G	C	0	0	0	0	chr02	46144774	G	C	0	1	0	0	chr02	46144774	G	C	0	0	0	0	chr02	46144774	G	C	0	0	0	0	chr02	46144774	G	C	0	1	0	0	chr02	46144774
chr02	46145024	C	T	0	0	0	1	chr02	46145024	C	T	0	0	0	0	chr02	46145024	C	T	0	1	0	0	chr02	46145024	C	T	0	0	0	0	chr02	46145024	C	T	0	0	0	0	chr02	46145024	C	T	0	1	0	0	chr02	46145024
chr02	46145061	A	T	0	0	0	1	chr02	46145061	A	T	0	0	0	0	chr02	46145061	A	T	0	1	0	0	chr02	46145061	A	T	0	0	0	0	chr02	46145061	A	T	0	0	0	0	chr02	46145061	A	T	0	1	0	0	chr02	46145061
chr02	46145095	T	C	1	0	1	0	chr02	46145095	T	C	1	1	1	0	chr02	46145095	T	C	1	0	1	1	chr02	46145095	T	C	1	1	1	0	chr02	46145095	T	C	0	1	1	0	chr02	46145095	T	C	1	0	1	0	chr02	46145095
chr02	46145193	C	T	0	0	0	1	chr02	46145193	C	T	0	0	0	0	chr02	46145193	C	T	0	1	0	0	chr02	46145193	C	T	0	0	0	0	chr02	46145193	C	T	0	0	0	0	chr02	46145193	C	T	0	1	0	0	chr02	46145193
chr02	46145210	T	C	0	0	0	1	chr02	46145210	T	C	0	0	0	0	chr02	46145210	T	C	0	1	0	0	chr02	46145210	T	C	0	0	0	0	chr02	46145210	T	C	0	0	0	0	chr02	46145210	T	C	0	1	0	0	chr02	46145210
chr02	46145243	A	G	0	0	0	1	chr02	46145243	A	G	0	0	0	0	chr02	46145243	A	G	0	1	0	0	chr02	46145243	A	G	0	0	0	0	chr02	46145243	A	G	0	0	0	0	chr02	46145243	A	G	0	1	0	0	chr02	46145243
chr02	46145249	G	A	0	0	0	1	chr02	46145249	G	A	0	0	0	0	chr02	46145249	G	A	0	1	0	0	chr02	46145249	G	A	0	0	0	0	chr02	46145249	G	A	0	0	0	0	chr02	46145249	G	A	0	1	0	0	chr02	46145249
chr02	46145259	A	C	1	0	1	1	chr02	46145259	A	C	1	1	1	0	chr02	46145259	A	C	1	1	1	1	chr02	46145259	A	C	1	1	1	0	chr02	46145259	A	C	0	1	1	0	chr02	46145259	A	C	1	1	1	0	chr02	46145259
chr02	46145273	A	G	0	0	0	1	chr02	46145273	A	G	0	0	0	0	chr02	46145273	A	G	0	1	0	0	chr02	46145273	A	G	0	0	0	0	chr02	46145273	A	G	0	0	0	0	chr02	46145273	A	G	0	1	0	0	chr02	46145273
chr02	46145376	T	C	1	0	1	1	chr02	46145376	T	C	1	1	1	0	chr02	46145376	T	C	1	1	1	1	chr02	46145376	T	C	1	1	1	0	chr02	46145376	T	C	0	1	1	0	chr02	46145376	T	C	1	1	1	0	chr02	46145376
chr02	46145385	C	T	0	0	0	1	chr02	46145385	C	T	0	0	0	0	chr02	46145385	C	T	0	1	0	0	chr02	46145385	C	T	0	0	0	0	chr02	46145385	C	T	0	0	0	0	chr02	46145385	C	T	0	1	0	0	chr02	46145385
chr02	46145442	A	G	1	0	1	1	chr02	46145442	A	G	1	1	1	0	chr02	46145442	A	G	1	1	1	1	chr02	46145442	A	G	1	1	1	0	chr02	46145442	A	G	0	1	1	0	chr02	46145442	A	G	1	1	1	0	chr02	46145442
chr02	46145466	T	C	0	0	0	1	chr02	46145466	T	C	0	0	0	0	chr02	46145466	T	C	0	1	0	0	chr02	46145466	T	C	0	0	0	0	chr02	46145466	T	C	0	0	0	0	chr02	46145466	T	C	0	1	0	0	chr02	46145466
chr02	46145478	G	A	0	0	0	1	chr02	46145478	G	A	0	0	0	0	chr02	46145478	G	A	0	1	0	0	chr02	46145478	G	A	0	0	0	0	chr02	46145478	G	A	0	0	0	0	chr02	46145478	G	A	0	1	0	0	chr02	46145478
chr02	46145575	G	C	0	0	0	1	chr02	46145575	G	C	0	0	0	0	chr02	46145575	G	C	0	1	0	0	chr02	46145575	G	C	0	0	0	0	chr02	46145575	G	C	0	0	0	0	chr02	46145575	G	C	0	1	0	0	chr02	46145575
chr02	46145607	T	C	1	0	1	1	chr02	46145607	T	C	1	1	1	0	chr02	46145607	T	C	1	1	1	1	chr02	46145607	T	C	1	1	1	0	chr02	46145607	T	C	0	1	1	0	chr02	46145607	T	C	1	1	1	0	chr02	46145607
chr02	46145683	C	T	0	0	0	1	chr02	46145683	C	T	0	0	0	0	chr02	46145683	C	T	0	1	0	0	chr02	46145683	C	T	0	0	0	0	chr02	46145683	C	T	0	0	0	0	chr02	46145683	C	T	0	1	0	0	chr02	46145683
chr02	46145685	G	A	0	0	0	1	chr02	46145685	G	A	0	0	0	0	chr02	46145685	G	A	0	1	0	0	chr02	46145685	G	A	0	0	0	0	chr02	46145685	G	A	0	0	0	0	chr02	46145685	G	A	0	1	0	0	chr02	46145685
chr02	46145708	G	C	0	0	0	1	chr02	46145708	G	C	0	0	0	0	chr02	46145708	G	C	0	1	0	0	chr02	46145708	G	C	0	0	0	0	chr02	46145708	G	C	0	0	0	0	chr02	46145708	G	C	0	1	0	0	chr02	46145708
chr02	46145789	A	C	0	0	0	1	chr02	46145789	A	C	0	0	0	0	chr02	46145789	A	C	0	1	0	0	chr02	46145789	A	C	0	0	0	0	chr02	46145789	A	C	0	0	0	0	chr02	46145789	A	C	0	1	0	0	chr02	46145789
chr02	46145832	G	C	0	0	0	1	chr02	46145832	G	C	0	0	0	0	chr02	46145832	G	C	0	1	0	0	chr02	46145832	G	C	0	0	0	0	chr02	46145832	G	C	0	0	0	0	chr02	46145832	G	C	0	1	0	0	chr02	46145832
chr02	46145882	G	A	1	0	1	0	chr02	46145882	G	A	1	1	1	0	chr02	46145882	G	A	1	0	1	1	chr02	46145882	G	A	1	1	1	0	chr02	46145882	G	A	0	1	1	0	chr02	46145882	G	A	1	0	1	0	chr02	46145882
chr02	46145918	A	G	0	0	0	1	chr02	46145918	A	G	0	0	0	0	chr02	46145918	A	G	0	1	0	0	chr02	46145918	A	G	0	0	0	0	chr02	46145918	A	G	0	0	0	0	chr02	46145918	A	G	0	1	0	0	chr02	46145918
chr02	46145957	C	T	0	0	0	1	chr02	46145957	C	T	0	0	0	0	chr02	46145957	C	T	0	1	0	0	chr02	46145957	C	T	0	0	0	0	chr02	46145957	C	T	0	0	0	0	chr02	46145957	C	T	0	1	0	0	chr02	46145957
chr02	46145958	G	T	0	0	0	1	chr02	46145958	G	T	0	0	0	0	chr02	46145958	G	T	0	1	0	0	chr02	46145958	G	T	0	0	0	0	chr02	46145958	G	T	0	0	0	0	chr02	46145958	G	T	0	1	0	0	chr02	46145958
chr02	46145990	A	G	0	0	0	1	chr02	46145990	A	G	0	0	0	0	chr02	46145990	A	G	0	1	0	0	chr02	46145990	A	G	0	0	0	0	chr02	46145990	A	G	0	0	0	0	chr02	46145990	A	G	0	1	0	0	chr02	46145990
chr02	46145991	G	C	1	0	1	0	chr02	46145991	G	C	1	1	1	0	chr02	46145991	G	C	1	0	1	1	chr02	46145991	G	C	1	1	1	0	chr02	46145991	G	C	0	1	1	0	chr02	46145991	G	C	1	0	1	0	chr02	46145991
chr02	46146001	C	T	0	0	0	1	chr02	46146001	C	T	0	0	0	0	chr02	46146001	C	T	0	1	0	0	chr02	46146001	C	T	0	0	0	0	chr02	46146001	C	T	0	0	0	0	chr02	46146001	C	T	0	1	0	0	chr02	46146001
chr02	46146008	C	A	0	0	0	1	chr02	46146008	C	A	0	0	0	0	chr02	46146008	C	A	0	1	0	0	chr02	46146008	C	A	0	0	0	0	chr02	46146008	C	A	0	0	0	0	chr02	46146008	C	A	0	1	0	0	chr02	46146008
chr02	46146024	C	T	1	0	1	0	chr02	46146024	C	T	1	1	1	0	chr02	46146024	C	T	1	0	1	1	chr02	46146024	C	T	1	1	1	0	chr02	46146024	C	T	0	1	1	0	chr02	46146024	C	T	1	0	1	0	chr02	46146024
chr02	46146037	G	C	0	0	1	1	chr02	46146037	G	C	0	0	0	0	chr02	46146037	G	C	0	1	0	0	chr02	46146037	G	C	0	1	0	0	chr02	46146037	G	C	0	1	0	0	chr02	46146037	G	C	0	1	0	0	chr02	46146037
chr02	46146052	G	T	0	0	0	1	chr02	46146052	G	T	0	0	0	0	chr02	46146052	G	T	0	1	0	0	chr02	46146052	G	T	0	0	0	0	chr02	46146052	G	T	0	0	0	0	chr02	46146052	G	T	0	1	0	0	chr02	46146052
chr02	46146111	G	A	0	0	0	1	chr02	46146111	G	A	0	0	0	0	chr02	46146111	G	A	0	1	0	0	chr02	46146111	G	A	0	0	0	0	chr02	46146111	G	A	0	0	0	0	chr02	46146111	G	A	0	1	0	0	chr02	46146111
chr02	46146115	T	G	0	0	0	1	chr02	46146115	T	G	0	0	0	0	chr02	46146115	T	G	0	1	0	0	chr02	46146115	T	G	0	0	0	0	chr02	46146115	T	G	0	0	0	0	chr02	46146115	T	G	0	1	0	0	chr02	46146115
chr02	46146163	C	T	0	0	0	1	chr02	46146163	C	T	0	0	0	0	chr02	46146163	C	T	0	1	0	0	chr02	46146163	C	T	0	0	0	0	chr02	46146163	C	T	0	0	0	0	chr02	46146163	C	T	0	1	0	0	chr02	46146163
chr02	46146229	T	C	0	0	0	1	chr02	46146229	T	C	0	0	0	0	chr02	46146229	T	C	0	1	0	0	chr02	46146229	T	C	0	0	0	0	chr02	46146229	T	C	0	0	0	0	chr02	46146229	T	C	0	1	0	0	chr02	46146229
chr02	46146306	C	T	0	0	0	1	chr02	46146306	C	T	0	0	0	0	chr02	46146306	C	T	0	1	0	0	chr02	46146306	C	T	0	0	0	0	chr02	46146306	C	T	0	0	0	0	chr02	46146306	C	T	0	1	0	0	chr02	46146306
chr02	46146351	T	C	0	0	0	1	chr02	46146351	T	C	0	0	0	0	chr02	46146351	T	C	0	1	0	0	chr02	46146351	T	C	0	0	0	0	chr02	46146351	T	C	0	0	0	0	chr02	46146351	T	C	0	1	0	0	chr02	46146351
chr02	46146367	A	C	0	0	0	1	chr02	46146367	A	C	0	0	0	0	chr02	46146367	A	C	0	1	0	0	chr02	46146367	A	C	0	0	0	0	chr02	46146367	A	C	0	0	0	0	chr02	46146367	A	C	0	1	0	0	chr02	46146367
chr02	46146498	C	T	0	0	0	1	chr02	46146498	C	T	0	0	0	0	chr02	46146498	C	T	0	1	0	0	chr02	46146498	C	T	0	0	0	0	chr02	46146498	C	T	0	0	0	0	chr02	46146498	C	T	0	1	0	0	chr02	46146498
chr02	46146617	A	G	1	0	1	0	chr02	46146617	A	G	0	1	1	1	chr02	46146617	A	G	1	0	1	1	chr02	46146617	A	G	1	1	0	1	chr02	46146617	A	G	0	1	1	1	chr02	46146617	A	G	1	0	1	1	chr02	46146617
chr02	46146653	C	T	1	0	1	0	chr02	46146653	C	T	0	1	1	1	chr02	46146653	C	T	1	0	1	1	chr02	46146653	C	T	1	1	0	1	chr02	46146653	C	T	0	1	1	1	chr02	46146653	C	T	1	0	1	1	chr02	46146653
chr02	46146774	A	T	0	0	0	1	chr02	46146774	A	T	0	0	0	0	chr02	46146774	A	T	0	1	0	0	chr02	46146774	A	T	0	0	0	0	chr02	46146774	A	T	0	0	0	0	chr02	46146774	A	T	0	1	0	0	chr02	46146774
chr02	46146814	G	C	1	0	1	1	chr02	46146814	G	C	0	1	1	1	chr02	46146814	G	C	1	1	1	1	chr02	46146814	G	C	1	1	0	1	chr02	46146814	G	C	0	1	1	1	chr02	46146814	G	C	1	1	1	1	chr02	46146814
chr02	46146902	G	T	0	0	0	1	chr02	46146902	G	T	0	0	0	0	chr02	46146902	G	T	0	1	0	0	chr02	46146902	G	T	0	0	0	0	chr02	46146902	G	T	0	0	0	0	chr02	46146902	G	T	0	1	0	0	chr02	46146902
chr02	46146913	T	A	1	0	1	0	chr02	46146913	T	A	0	1	1	1	chr02	46146913	T	A	1	0	1	1	chr02	46146913	T	A	1	1	0	1	chr02	46146913	T	A	0	1	1	1	chr02	46146913	T	A	1	0	1	1	chr02	46146913
chr02	46146915	G	T	0	0	0	1	chr02	46146915	G	T	0	0	0	0	chr02	46146915	G	T	0	1	0	0	chr02	46146915	G	T	0	0	0	0	chr02	46146915	G	T	0	0	0	0	chr02	46146915	G	T	0	1	0	0	chr02	46146915
chr02	46146947	A	G	0	0	0	1	chr02	46146947	A	G	0	0	0	0	chr02	46146947	A	G	0	1	0	0	chr02	46146947	A	G	0	0	0	0	chr02	46146947	A	G	0	0	0	0	chr02	46146947	A	G	0	1	0	0	chr02	46146947
chr02	46146984	A	C	1	0	1	1	chr02	46146984	A	C	0	1	1	1	chr02	46146984	A	C	1	1	1	1	chr02	46146984	A	C	1	1	0	1	chr02	46146984	A	C	0	1	1	1	chr02	46146984	A	C	1	1	1	1	chr02	46146984
chr02	46147049	T	C	1	0	1	1	chr02	46147049	T	C	0	0	1	1	chr02	46147049	T	C	1	1	0	1	chr02	46147049	T	C	1	1	0	1	chr02	46147049	T	C	0	1	1	1	chr02	46147049	T	C	1	1	1	1	chr02	46147049
chr02	46147050	C	T	1	0	1	1	chr02	46147050	C	T	0	0	1	1	chr02	46147050	C	T	1	1	0	1	chr02	46147050	C	T	1	1	0	1	chr02	46147050	C	T	0	1	1	1	chr02	46147050	C	T	1	1	1	1	chr02	46147050
chr02	46147084	A	G	1	0	1	1	chr02	46147084	A	G	0	0	1	1	chr02	46147084	A	G	1	1	0	1	chr02	46147084	A	G	1	1	0	1	chr02	46147084	A	G	0	1	1	1	chr02	46147084	A	G	1	1	1	1	chr02	46147084
chr02	46147107	T	C	1	0	1	0	chr02	46147107	T	C	0	0	1	1	chr02	46147107	T	C	1	0	0	1	chr02	46147107	T	C	1	1	0	1	chr02	46147107	T	C	0	1	1	1	chr02	46147107	T	C	1	0	1	1	chr02	46147107
chr02	46147225	G	C	0	0	0	1	chr02	46147225	G	C	0	0	0	0	chr02	46147225	G	C	0	1	0	0	chr02	46147225	G	C	0	0	0	0	chr02	46147225	G	C	0	0	0	0	chr02	46147225	G	C	0	1	0	0	chr02	46147225
chr02	46147291	T	C	1	0	1	0	chr02	46147291	T	C	0	1	1	1	chr02	46147291	T	C	1	0	1	1	chr02	46147291	T	C	1	1	0	1	chr02	46147291	T	C	0	1	1	1	chr02	46147291	T	C	1	0	1	1	chr02	46147291
chr02	46147332	A	G	1	0	1	0	chr02	46147332	A	G	0	1	1	1	chr02	46147332	A	G	1	0	1	1	chr02	46147332	A	G	1	1	0	1	chr02	46147332	A	G	0	1	1	1	chr02	46147332	A	G	1	0	1	1	chr02	46147332
chr02	46147368	A	G	1	0	1	0	chr02	46147368	A	G	0	1	1	1	chr02	46147368	A	G	1	0	1	1	chr02	46147368	A	G	1	1	0	1	chr02	46147368	A	G	0	1	1	1	chr02	46147368	A	G	1	0	1	1	chr02	46147368
chr02	46147383	G	A	0	0	0	1	chr02	46147383	G	A	0	0	0	0	chr02	46147383	G	A	0	1	0	0	chr02	46147383	G	A	0	0	0	0	chr02	46147383	G	A	0	0	0	0	chr02	46147383	G	A	0	1	0	0	chr02	46147383
chr02	46147437	C	T	0	0	0	1	chr02	46147437	C	T	0	0	0	0	chr02	46147437	C	T	0	1	0	0	chr02	46147437	C	T	0	0	0	0	chr02	46147437	C	T	0	0	0	0	chr02	46147437	C	T	0	1	0	0	chr02	46147437
chr03	14265452	C	T	0	0	0	1	chr03	14265452	C	T	0	0	0	1	chr03	14265452	C	T	0	1	0	0	chr03	14265452	C	T	0	1	0	0	chr03	14265452	C	T	0	1	0	0	chr03	14265452	C	T	0	1	0	1	chr03	14265452
chr03	14265501	T	G	0	0	1	0	chr03	14265501	T	G	0	0	0	1	chr03	14265501	T	G	0	0	0	0	chr03	14265501	T	G	0	0	0	0	chr03	14265501	T	G	0	0	0	0	chr03	14265501	T	G	1	0	0	1	chr03	14265501
chr03	14265534	T	G	1	1	1	1	chr03	14265534	T	G	0	0	0	0	chr03	14265534	T	G	1	1	0	0	chr03	14265534	T	G	1	1	0	0	chr03	14265534	T	G	1	1	0	0	chr03	14265534	T	G	1	1	0	0	chr03	14265534
chr03	14265645	C	T	0	0	0	0	chr03	14265645	C	T	1	0	1	1	chr03	14265645	C	T	0	0	1	0	chr03	14265645	C	T	0	0	1	0	chr03	14265645	C	T	0	0	1	0	chr03	14265645	C	T	0	0	0	1	chr03	14265645
chr03	14265708	C	T	0	0	1	0	chr03	14265708	C	T	0	0	0	0	chr03	14265708	C	T	0	0	0	0	chr03	14265708	C	T	0	0	0	0	chr03	14265708	C	T	0	0	0	0	chr03	14265708	C	T	1	0	0	0	chr03	14265708
chr03	14265709	A	G	1	1	1	1	chr03	14265709	A	G	0	0	0	0	chr03	14265709	A	G	1	1	0	0	chr03	14265709	A	G	1	1	0	0	chr03	14265709	A	G	1	1	0	0	chr03	14265709	A	G	1	1	0	0	chr03	14265709
chr03	14265732	T	A	0	0	0	0	chr03	14265732	T	A	0	0	0	0	chr03	14265732	T	A	0	0	0	0	chr03	14265732	T	A	0	0	0	0	chr03	14265732	T	A	0	0	0	0	chr03	14265732	T	A	0	0	0	0	chr03	14265732
chr03	14265784	G	T	0	0	0	0	chr03	14265784	G	T	0	0	0	0	chr03	14265784	G	T	0	0	0	0	chr03	14265784	G	T	0	0	0	0	chr03	14265784	G	T	0	0	0	0	chr03	14265784	G	T	0	0	0	0	chr03	14265784
chr03	14265831	G	T	1	1	1	1	chr03	14265831	G	T	1	1	1	1	chr03	14265831	G	T	1	1	1	1	chr03	14265831	G	T	1	1	1	1	chr03	14265831	G	T	1	1	1	1	chr03	14265831	G	T	1	1	1	1	chr03	14265831
chr03	14265866	G	A	0	0	0	0	chr03	14265866	G	A	0	0	1	0	chr03	14265866	G	A	0	0	0	0	chr03	14265866	G	A	0	0	0	0	chr03	14265866	G	A	0	0	0	0	chr03	14265866	G	A	0	0	0	0	chr03	14265866
chr03	14265869	G	T	0	0	1	0	chr03	14265869	G	T	0	0	0	0	chr03	14265869	G	T	0	0	0	0	chr03	14265869	G	T	0	0	0	0	chr03	14265869	G	T	0	0	0	0	chr03	14265869	G	T	1	0	0	0	chr03	14265869
chr03	14265882	G	T	0	0	1	0	chr03	14265882	G	T	0	0	0	0	chr03	14265882	G	T	0	0	0	0	chr03	14265882	G	T	0	0	0	0	chr03	14265882	G	T	0	0	0	0	chr03	14265882	G	T	1	0	0	0	chr03	14265882
chr03	14265907	G	A	0	1	0	0	chr03	14265907	G	A	1	0	0	0	chr03	14265907	G	A	0	0	1	0	chr03	14265907	G	A	0	0	1	0	chr03	14265907	G	A	1	0	1	0	chr03	14265907	G	A	0	0	0	0	chr03	14265907
chr03	14265912	C	T	0	0	0	1	chr03	14265912	C	T	0	0	0	0	chr03	14265912	C	T	0	1	0	0	chr03	14265912	C	T	0	1	0	0	chr03	14265912	C	T	0	1	0	0	chr03	14265912	C	T	0	1	0	0	chr03	14265912
chr03	14265927	T	A	0	0	0	0	chr03	14265927	T	A	0	0	1	0	chr03	14265927	T	A	0	0	0	0	chr03	14265927	T	A	0	0	0	0	chr03	14265927	T	A	0	0	0	0	chr03	14265927	T	A	0	0	0	0	chr03	14265927
chr03	14265928	A	G	0	1	0	0	chr03	14265928	A	G	0	0	0	1	chr03	14265928	A	G	0	0	0	0	chr03	14265928	A	G	0	0	0	0	chr03	14265928	A	G	1	0	0	0	chr03	14265928	A	G	0	0	0	1	chr03	14265928
chr03	14265982	C	T	0	0	1	0	chr03	14265982	C	T	1	0	0	0	chr03	14265982	C	T	0	0	1	0	chr03	14265982	C	T	0	0	1	0	chr03	14265982	C	T	0	0	1	0	chr03	14265982	C	T	1	0	0	0	chr03	14265982
chr03	14265986	C	T	0	0	0	0	chr03	14265986	C	T	0	1	0	0	chr03	14265986	C	T	0	0	0	1	chr03	14265986	C	T	0	0	0	1	chr03	14265986	C	T	0	0	0	1	chr03	14265986	C	T	0	0	1	0	chr03	14265986
chr03	14265990	C	G	0	0	1	0	chr03	14265990	C	G	1	0	0	0	chr03	14265990	C	G	0	0	1	0	chr03	14265990	C	G	0	0	1	0	chr03	14265990	C	G	0	0	1	0	chr03	14265990	C	G	1	0	0	0	chr03	14265990
chr03	14265995	G	T	0	0	0	1	chr03	14265995	G	T	0	0	0	1	chr03	14265995	G	T	0	1	0	0	chr03	14265995	G	T	0	1	0	0	chr03	14265995	G	T	0	1	0	0	chr03	14265995	G	T	0	1	0	1	chr03	14265995
chr03	14266000	T	C	1	0	0	1	chr03	14266000	T	C	0	1	0	1	chr03	14266000	T	C	1	1	0	1	chr03	14266000	T	C	1	1	0	1	chr03	14266000	T	C	0	1	0	1	chr03	14266000	T	C	0	1	1	1	chr03	14266000
chr03	14266008	T	C	0	1	1	1	chr03	14266008	T	C	1	1	1	1	chr03	14266008	T	C	0	1	1	1	chr03	14266008	T	C	0	1	1	1	chr03	14266008	T	C	1	1	1	1	chr03	14266008	T	C	1	1	1	1	chr03	14266008
chr03	14266019	G	A	0	0	0	1	chr03	14266019	G	A	0	0	0	0	chr03	14266019	G	A	0	1	0	0	chr03	14266019	G	A	0	1	0	0	chr03	14266019	G	A	0	1	0	0	chr03	14266019	G	A	0	1	0	0	chr03	14266019
chr03	14266029	G	A	0	0	1	0	chr03	14266029	G	A	1	0	0	0	chr03	14266029	G	A	0	0	1	0	chr03	14266029	G	A	0	0	1	0	chr03	14266029	G	A	0	0	1	0	chr03	14266029	G	A	1	0	0	0	chr03	14266029
chr03	14266065	A	G	0	0	0	0	chr03	14266065	A	G	0	0	1	0	chr03	14266065	A	G	0	0	0	0	chr03	14266065	A	G	0	0	0	0	chr03	14266065	A	G	0	0	0	0	chr03	14266065	A	G	0	0	0	0	chr03	14266065
chr03	14266068	C	T	0	0	1	0	chr03	14266068	C	T	1	0	0	0	chr03	14266068	C	T	0	0	1	0	chr03	14266068	C	T	0	0	1	0	chr03	14266068	C	T	0	0	1	0	chr03	14266068	C	T	1	0	0	0	chr03	14266068
chr03	14266075	G	A	0	0	0	0	chr03	14266075	G	A	0	0	0	1	chr03	14266075	G	A	0	0	0	0	chr03	14266075	G	A	0	0	0	0	chr03	14266075	G	A	0	0	0	0	chr03	14266075	G	A	0	0	0	1	chr03	14266075
chr03	14266082	C	G	0	0	1	0	chr03	14266082	C	G	1	0	0	0	chr03	14266082	C	G	0	0	1	0	chr03	14266082	C	G	0	0	1	0	chr03	14266082	C	G	0	0	1	0	chr03	14266082	C	G	1	0	0	0	chr03	14266082
chr03	14266094	G	A	0	0	0	0	chr03	14266094	G	A	0	1	0	0	chr03	14266094	G	A	0	0	0	1	chr03	14266094	G	A	0	0	0	1	chr03	14266094	G	A	0	0	0	1	chr03	14266094	G	A	0	0	1	0	chr03	14266094
chr03	14266113	G	A	0	0	0	0	chr03	14266113	G	A	0	1	0	0	chr03	14266113	G	A	0	0	0	1	chr03	14266113	G	A	0	0	0	1	chr03	14266113	G	A	0	0	0	1	chr03	14266113	G	A	0	0	1	0	chr03	14266113
chr03	14266122	A	T	0	0	0	0	chr03	14266122	A	T	0	0	0	1	chr03	14266122	A	T	0	0	0	0	chr03	14266122	A	T	0	0	0	0	chr03	14266122	A	T	0	0	0	0	chr03	14266122	A	T	0	0	0	1	chr03	14266122
chr03	14266133	C	T	0	0	0	0	chr03	14266133	C	T	0	0	0	0	chr03	14266133	C	T	0	0	0	0	chr03	14266133	C	T	0	0	0	0	chr03	14266133	C	T	0	0	0	0	chr03	14266133	C	T	0	0	0	0	chr03	14266133
chr03	14266138	C	T	0	0	1	0	chr03	14266138	C	T	1	0	0	0	chr03	14266138	C	T	0	0	1	0	chr03	14266138	C	T	0	0	1	0	chr03	14266138	C	T	0	0	1	0	chr03	14266138	C	T	1	0	0	0	chr03	14266138
chr03	14266144	C	T	0	0	1	0	chr03	14266144	C	T	1	0	0	0	chr03	14266144	C	T	0	0	1	0	chr03	14266144	C	T	0	0	1	0	chr03	14266144	C	T	0	0	1	0	chr03	14266144	C	T	1	0	0	0	chr03	14266144
chr03	14266159	C	A	0	0	0	0	chr03	14266159	C	A	0	1	0	0	chr03	14266159	C	A	0	0	0	1	chr03	14266159	C	A	0	0	0	1	chr03	14266159	C	A	0	0	0	1	chr03	14266159	C	A	0	0	1	0	chr03	14266159
chr03	14266167	C	T	1	0	0	0	chr03	14266167	C	T	0	0	0	1	chr03	14266167	C	T	1	0	0	0	chr03	14266167	C	T	1	0	0	0	chr03	14266167	C	T	0	0	0	0	chr03	14266167	C	T	0	0	0	1	chr03	14266167
chr03	14266182	G	C	0	1	1	0	chr03	14266182	G	C	0	1	0	0	chr03	14266182	G	C	0	0	0	1	chr03	14266182	G	C	0	0	0	1	chr03	14266182	G	C	1	0	0	1	chr03	14266182	G	C	1	0	1	0	chr03	14266182
chr03	14266209	T	A	1	0	0	0	chr03	14266209	T	A	0	0	1	0	chr03	14266209	T	A	1	0	0	0	chr03	14266209	T	A	1	0	0	0	chr03	14266209	T	A	0	0	0	0	chr03	14266209	T	A	0	0	0	0	chr03	14266209
chr03	14266261	C	T	0	1	1	0	chr03	14266261	C	T	1	0	0	0	chr03	14266261	C	T	0	0	1	0	chr03	14266261	C	T	0	0	1	0	chr03	14266261	C	T	1	0	1	0	chr03	14266261	C	T	1	0	0	0	chr03	14266261
chr03	14266272	C	T	0	0	0	1	chr03	14266272	C	T	0	0	0	0	chr03	14266272	C	T	0	1	0	0	chr03	14266272	C	T	0	1	0	0	chr03	14266272	C	T	0	1	0	0	chr03	14266272	C	T	0	1	0	0	chr03	14266272
chr03	55882580	T	A	0	0	0	1	chr03	55882580	T	A	0	0	1	1	chr03	55882580	T	A	0	0	0	1	chr03	55882580	T	A	0	1	0	1	chr03	55882580	T	A	0	1	0	1	chr03	55882580	T	A	0	1	0	0	chr03	55882580
chr03	55882592	T	C	1	1	1	1	chr03	55882592	T	C	0	0	1	1	chr03	55882592	T	C	1	1	0	1	chr03	55882592	T	C	1	1	0	1	chr03	55882592	T	C	1	1	0	1	chr03	55882592	T	C	1	1	0	0	chr03	55882592
chr03	55882605	T	A	0	0	1	0	chr03	55882605	T	A	0	0	0	0	chr03	55882605	T	A	0	1	0	0	chr03	55882605	T	A	1	0	0	0	chr03	55882605	T	A	1	0	0	0	chr03	55882605	T	A	0	0	0	0	chr03	55882605
chr03	55882676	A	G	1	0	1	0	chr03	55882676	A	G	0	0	0	0	chr03	55882676	A	G	0	1	0	0	chr03	55882676	A	G	1	0	0	0	chr03	55882676	A	G	1	0	0	0	chr03	55882676	A	G	1	0	0	0	chr03	55882676
chr03	55882733	G	A	1	0	1	1	chr03	55882733	G	A	0	0	1	1	chr03	55882733	G	A	0	1	0	1	chr03	55882733	G	A	1	1	0	1	chr03	55882733	G	A	1	1	0	1	chr03	55882733	G	A	1	1	0	0	chr03	55882733
chr03	55882806	G	T	0	1	0	0	chr03	55882806	G	T	0	0	0	0	chr03	55882806	G	T	1	0	0	0	chr03	55882806	G	T	0	0	0	0	chr03	55882806	G	T	0	0	0	0	chr03	55882806	G	T	0	0	0	0	chr03	55882806
chr03	55882813	A	C	0	1	0	0	chr03	55882813	A	C	0	0	0	0	chr03	55882813	A	C	1	0	0	0	chr03	55882813	A	C	0	0	0	0	chr03	55882813	A	C	0	0	0	0	chr03	55882813	A	C	0	0	0	0	chr03	55882813
chr03	55882867	C	T	0	0	1	0	chr03	55882867	C	T	0	0	0	0	chr03	55882867	C	T	0	1	0	0	chr03	55882867	C	T	1	0	0	0	chr03	55882867	C	T	1	0	0	0	chr03	55882867	C	T	0	0	0	0	chr03	55882867
chr03	55882879	A	G	1	1	1	1	chr03	55882879	A	G	0	0	1	1	chr03	55882879	A	G	1	1	0	1	chr03	55882879	A	G	1	1	0	1	chr03	55882879	A	G	1	1	0	1	chr03	55882879	A	G	1	1	0	0	chr03	55882879
chr03	55882904	G	C	0	1	0	0	chr03	55882904	G	C	0	0	0	0	chr03	55882904	G	C	1	0	0	0	chr03	55882904	G	C	0	0	0	0	chr03	55882904	G	C	0	0	0	0	chr03	55882904	G	C	0	0	0	0	chr03	55882904
chr03	55882907	C	T	0	1	0	0	chr03	55882907	C	T	0	0	0	0	chr03	55882907	C	T	1	0	0	0	chr03	55882907	C	T	0	0	0	0	chr03	55882907	C	T	0	0	0	0	chr03	55882907	C	T	0	0	0	0	chr03	55882907
chr03	55882994	A	C	0	0	1	0	chr03	55882994	A	C	0	0	0	0	chr03	55882994	A	C	0	1	0	0	chr03	55882994	A	C	1	0	0	0	chr03	55882994	A	C	1	0	0	0	chr03	55882994	A	C	0	0	0	0	chr03	55882994
chr03	55882997	T	C	1	0	1	1	chr03	55882997	T	C	0	0	1	1	chr03	55882997	T	C	0	1	0	1	chr03	55882997	T	C	1	1	0	1	chr03	55882997	T	C	1	1	0	1	chr03	55882997	T	C	1	1	0	0	chr03	55882997
chr03	55883024	T	C	0	0	1	0	chr03	55883024	T	C	0	0	0	0	chr03	55883024	T	C	0	1	0	0	chr03	55883024	T	C	1	0	0	0	chr03	55883024	T	C	1	0	0	0	chr03	55883024	T	C	0	0	0	0	chr03	55883024
chr03	55883026	C	T	0	0	1	0	chr03	55883026	C	T	0	0	0	0	chr03	55883026	C	T	0	1	0	0	chr03	55883026	C	T	1	0	0	0	chr03	55883026	C	T	1	0	0	0	chr03	55883026	C	T	0	0	0	0	chr03	55883026
chr03	55883044	A	G	0	0	1	0	chr03	55883044	A	G	0	0	0	0	chr03	55883044	A	G	0	1	0	0	chr03	55883044	A	G	1	0	0	0	chr03	55883044	A	G	1	0	0	0	chr03	55883044	A	G	0	0	0	0	chr03	55883044
chr03	55883072	G	A	0	0	1	0	chr03	55883072	G	A	0	0	0	0	chr03	55883072	G	A	0	1	0	0	chr03	55883072	G	A	1	0	0	0	chr03	55883072	G	A	1	0	0	0	chr03	55883072	G	A	0	0	0	0	chr03	55883072
chr03	55883078	G	A	0	0	1	0	chr03	55883078	G	A	0	0	0	0	chr03	55883078	G	A	0	1	0	0	chr03	55883078	G	A	1	0	0	0	chr03	55883078	G	A	1	0	0	0	chr03	55883078	G	A	0	0	0	0	chr03	55883078
chr03	55883096	G	T	0	0	1	0	chr03	55883096	G	T	0	0	0	0	chr03	55883096	G	T	0	1	0	0	chr03	55883096	G	T	1	0	0	0	chr03	55883096	G	T	1	0	0	0	chr03	55883096	G	T	0	0	0	0	chr03	55883096
chr03	55883153	T	C	1	0	0	0	chr03	55883153	T	C	0	0	1	1	chr03	55883153	T	C	0	0	0	1	chr03	55883153	T	C	0	0	0	1	chr03	55883153	T	C	0	0	0	1	chr03	55883153	T	C	1	0	0	0	chr03	55883153
chr03	55883155	T	C	1	1	1	1	chr03	55883155	T	C	0	0	1	1	chr03	55883155	T	C	1	1	0	1	chr03	55883155	T	C	1	1	0	1	chr03	55883155	T	C	1	1	0	1	chr03	55883155	T	C	1	1	0	0	chr03	55883155
chr03	55883171	T	C	0	0	1	0	chr03	55883171	T	C	0	0	0	0	chr03	55883171	T	C	0	1	0	0	chr03	55883171	T	C	1	0	0	0	chr03	55883171	T	C	1	0	0	0	chr03	55883171	T	C	0	0	0	0	chr03	55883171
chr03	55883225	G	A	1	0	1	0	chr03	55883225	G	A	0	0	0	0	chr03	55883225	G	A	0	1	0	0	chr03	55883225	G	A	1	0	0	0	chr03	55883225	G	A	1	0	0	0	chr03	55883225	G	A	1	0	0	0	chr03	55883225
chr03	55883250	G	C	0	1	0	0	chr03	55883250	G	C	0	0	0	0	chr03	55883250	G	C	1	0	0	0	chr03	55883250	G	C	0	0	0	0	chr03	55883250	G	C	0	0	0	0	chr03	55883250	G	C	0	0	0	0	chr03	55883250
chr03	55883276	T	G	1	0	0	0	chr03	55883276	T	G	0	0	1	1	chr03	55883276	T	G	0	0	0	1	chr03	55883276	T	G	0	0	0	1	chr03	55883276	T	G	0	0	0	1	chr03	55883276	T	G	1	0	0	0	chr03	55883276
chr03	55883359	C	T	1	1	1	1	chr03	55883359	C	T	0	0	1	1	chr03	55883359	C	T	1	1	0	1	chr03	55883359	C	T	1	1	0	1	chr03	55883359	C	T	1	1	0	1	chr03	55883359	C	T	1	1	0	0	chr03	55883359
chr03	55883432	G	A	0	1	0	0	chr03	55883432	G	A	0	0	0	0	chr03	55883432	G	A	1	0	0	0	chr03	55883432	G	A	0	0	0	0	chr03	55883432	G	A	0	0	0	0	chr03	55883432	G	A	0	0	0	0	chr03	55883432
chr03	55883465	A	T	1	1	1	1	chr03	55883465	A	T	0	0	1	1	chr03	55883465	A	T	1	1	0	1	chr03	55883465	A	T	1	1	0	1	chr03	55883465	A	T	1	1	0	1	chr03	55883465	A	T	1	1	0	0	chr03	55883465
chr03	55883477	C	T	1	0	0	0	chr03	55883477	C	T	0	0	1	1	chr03	55883477	C	T	0	0	0	1	chr03	55883477	C	T	0	0	0	1	chr03	55883477	C	T	0	0	0	1	chr03	55883477	C	T	1	0	0	0	chr03	55883477
chr03	55883487	C	A	0	0	1	0	chr03	55883487	C	A	0	0	0	0	chr03	55883487	C	A	0	1	0	0	chr03	55883487	C	A	1	0	0	0	chr03	55883487	C	A	1	0	0	0	chr03	55883487	C	A	0	0	0	0	chr03	55883487
chr03	55883500	C	A	0	1	0	0	chr03	55883500	C	A	0	0	0	0	chr03	55883500	C	A	1	0	0	0	chr03	55883500	C	A	0	0	0	0	chr03	55883500	C	A	0	0	0	0	chr03	55883500	C	A	0	0	0	0	chr03	55883500
chr03	55883508	A	G	0	1	0	0	chr03	55883508	A	G	0	0	0	0	chr03	55883508	A	G	1	0	0	0	chr03	55883508	A	G	0	0	0	0	chr03	55883508	A	G	0	0	0	0	chr03	55883508	A	G	0	0	0	0	chr03	55883508
chr03	55883509	T	A	0	1	0	0	chr03	55883509	T	A	0	0	0	0	chr03	55883509	T	A	1	0	0	0	chr03	55883509	T	A	0	0	0	0	chr03	55883509	T	A	0	0	0	0	chr03	55883509	T	A	0	0	0	0	chr03	55883509
chr03	55883540	A	G	0	0	1	0	chr03	55883540	A	G	0	0	0	0	chr03	55883540	A	G	0	1	0	0	chr03	55883540	A	G	1	0	0	0	chr03	55883540	A	G	1	0	0	0	chr03	55883540	A	G	0	0	0	0	chr03	55883540
chr03	55883546	G	A	0	0	1	0	chr03	55883546	G	A	0	0	0	0	chr03	55883546	G	A	0	1	0	0	chr03	55883546	G	A	1	0	0	0	chr03	55883546	G	A	1	0	0	0	chr03	55883546	G	A	0	0	0	0	chr03	55883546
chr03	55883576	A	C	0	0	1	0	chr03	55883576	A	C	0	0	0	0	chr03	55883576	A	C	0	1	0	0	chr03	55883576	A	C	1	0	0	0	chr03	55883576	A	C	1	0	0	0	chr03	55883576	A	C	0	0	0	0	chr03	55883576
chr03	55883583	T	G	0	0	1	0	chr03	55883583	T	G	0	0	0	0	chr03	55883583	T	G	0	1	0	0	chr03	55883583	T	G	1	0	0	0	chr03	55883583	T	G	1	0	0	0	chr03	55883583	T	G	0	0	0	0	chr03	55883583
chr03	55883591	T	C	0	0	1	0	chr03	55883591	T	C	0	0	0	0	chr03	55883591	T	C	0	1	0	0	chr03	55883591	T	C	1	0	0	0	chr03	55883591	T	C	1	0	0	0	chr03	55883591	T	C	0	0	0	0	chr03	55883591
chr03	55883592	C	G	0	0	1	0	chr03	55883592	C	G	0	0	0	0	chr03	55883592	C	G	0	1	0	0	chr03	55883592	C	G	1	0	0	0	chr03	55883592	C	G	1	0	0	0	chr03	55883592	C	G	0	0	0	0	chr03	55883592
chr03	55883603	A	G	0	1	0	0	chr03	55883603	A	G	0	0	0	0	chr03	55883603	A	G	1	0	0	0	chr03	55883603	A	G	0	0	0	0	chr03	55883603	A	G	0	0	0	0	chr03	55883603	A	G	0	0	0	0	chr03	55883603
chr03	55883609	T	C	0	0	1	0	chr03	55883609	T	C	0	0	0	0	chr03	55883609	T	C	0	1	0	0	chr03	55883609	T	C	1	0	0	0	chr03	55883609	T	C	1	0	0	0	chr03	55883609	T	C	0	0	0	0	chr03	55883609
chr03	55883610	C	T	1	0	0	0	chr03	55883610	C	T	0	0	1	1	chr03	55883610	C	T	0	0	0	1	chr03	55883610	C	T	0	0	0	1	chr03	55883610	C	T	0	0	0	1	chr03	55883610	C	T	1	0	0	0	chr03	55883610
chr03	55883627	A	C	1	1	1	1	chr03	55883627	A	C	0	0	1	1	chr03	55883627	A	C	1	1	0	1	chr03	55883627	A	C	1	1	0	1	chr03	55883627	A	C	1	1	0	1	chr03	55883627	A	C	1	1	0	0	chr03	55883627
chr03	55883636	G	A	0	0	1	0	chr03	55883636	G	A	0	0	0	0	chr03	55883636	G	A	0	1	0	0	chr03	55883636	G	A	1	0	0	0	chr03	55883636	G	A	1	0	0	0	chr03	55883636	G	A	0	0	0	0	chr03	55883636
chr03	55883675	C	A	0	0	1	0	chr03	55883675	C	A	0	0	0	0	chr03	55883675	C	A	0	1	0	0	chr03	55883675	C	A	1	0	0	0	chr03	55883675	C	A	1	0	0	0	chr03	55883675	C	A	0	0	0	0	chr03	55883675
chr03	55883735	G	A	0	0	1	0	chr03	55883735	G	A	0	0	0	0	chr03	55883735	G	A	0	1	0	0	chr03	55883735	G	A	1	0	0	0	chr03	55883735	G	A	1	0	0	0	chr03	55883735	G	A	0	0	0	0	chr03	55883735
chr03	55883774	T	G	1	1	1	1	chr03	55883774	T	G	0	0	1	1	chr03	55883774	T	G	1	1	0	1	chr03	55883774	T	G	1	1	0	1	chr03	55883774	T	G	1	1	0	1	chr03	55883774	T	G	1	1	0	0	chr03	55883774
chr03	55883849	A	G	1	1	1	1	chr03	55883849	A	G	0	0	1	1	chr03	55883849	A	G	1	1	0	1	chr03	55883849	A	G	1	1	0	1	chr03	55883849	A	G	1	1	0	1	chr03	55883849	A	G	1	1	0	0	chr03	55883849
chr03	55883990	A	T	1	1	0	1	chr03	55883990	A	T	0	0	1	1	chr03	55883990	A	T	1	0	0	1	chr03	55883990	A	T	0	1	0	1	chr03	55883990	A	T	0	1	0	1	chr03	55883990	A	T	1	1	0	0	chr03	55883990
chr03	55884002	C	G	0	0	1	0	chr03	55884002	C	G	0	0	0	0	chr03	55884002	C	G	0	1	0	0	chr03	55884002	C	G	1	0	0	0	chr03	55884002	C	G	1	0	0	0	chr03	55884002	C	G	0	0	0	0	chr03	55884002
chr03	55884004	T	A	1	1	0	1	chr03	55884004	T	A	0	0	1	1	chr03	55884004	T	A	1	0	0	1	chr03	55884004	T	A	0	1	0	1	chr03	55884004	T	A	0	1	0	1	chr03	55884004	T	A	1	1	0	0	chr03	55884004
chr03	55884020	C	T	0	0	1	0	chr03	55884020	C	T	0	0	0	0	chr03	55884020	C	T	0	1	0	0	chr03	55884020	C	T	1	0	0	0	chr03	55884020	C	T	1	0	0	0	chr03	55884020	C	T	0	0	0	0	chr03	55884020
chr03	55884070	C	T	0	0	1	0	chr03	55884070	C	T	0	0	0	0	chr03	55884070	C	T	0	1	0	0	chr03	55884070	C	T	1	0	0	0	chr03	55884070	C	T	1	0	0	0	chr03	55884070	C	T	0	0	0	0	chr03	55884070
chr03	55884084	G	A	0	1	0	1	chr03	55884084	G	A	0	0	0	0	chr03	55884084	G	A	1	0	0	0	chr03	55884084	G	A	0	1	0	0	chr03	55884084	G	A	0	1	0	0	chr03	55884084	G	A	0	1	0	0	chr03	55884084
chr03	55884113	A	T	0	0	1	0	chr03	55884113	A	T	0	0	0	0	chr03	55884113	A	T	0	1	0	0	chr03	55884113	A	T	1	0	0	0	chr03	55884113	A	T	1	0	0	0	chr03	55884113	A	T	0	0	0	0	chr03	55884113
chr03	55884152	T	C	0	1	0	1	chr03	55884152	T	C	0	0	0	0	chr03	55884152	T	C	1	0	0	0	chr03	55884152	T	C	0	1	0	0	chr03	55884152	T	C	0	1	0	0	chr03	55884152	T	C	0	1	0	0	chr03	55884152
chr03	55884170	C	T	1	0	0	0	chr03	55884170	C	T	0	0	1	1	chr03	55884170	C	T	0	0	0	1	chr03	55884170	C	T	0	0	0	1	chr03	55884170	C	T	0	0	0	1	chr03	55884170	C	T	1	0	0	0	chr03	55884170
chr03	55884254	G	T	1	0	0	0	chr03	55884254	G	T	0	0	1	1	chr03	55884254	G	T	0	0	0	1	chr03	55884254	G	T	0	0	0	1	chr03	55884254	G	T	0	0	0	1	chr03	55884254	G	T	1	0	0	0	chr03	55884254
chr03	55884270	C	T	0	0	1	0	chr03	55884270	C	T	0	0	0	0	chr03	55884270	C	T	0	1	0	0	chr03	55884270	C	T	1	0	0	0	chr03	55884270	C	T	1	0	0	0	chr03	55884270	C	T	0	0	0	0	chr03	55884270
chr03	55884284	A	G	0	0	1	0	chr03	55884284	A	G	0	0	0	0	chr03	55884284	A	G	0	1	0	0	chr03	55884284	A	G	1	0	0	0	chr03	55884284	A	G	1	0	0	0	chr03	55884284	A	G	0	0	0	0	chr03	55884284
chr03	55884309	G	C	0	0	1	0	chr03	55884309	G	C	0	0	0	0	chr03	55884309	G	C	0	1	0	0	chr03	55884309	G	C	1	0	0	0	chr03	55884309	G	C	1	0	0	0	chr03	55884309	G	C	0	0	0	0	chr03	55884309
chr03	55884316	A	G	0	1	0	0	chr03	55884316	A	G	0	0	0	0	chr03	55884316	A	G	1	0	0	0	chr03	55884316	A	G	0	0	0	0	chr03	55884316	A	G	0	0	0	0	chr03	55884316	A	G	0	0	0	0	chr03	55884316
chr03	55884319	C	A	1	0	0	1	chr03	55884319	C	A	0	0	1	1	chr03	55884319	C	A	0	0	0	1	chr03	55884319	C	A	0	1	0	1	chr03	55884319	C	A	0	1	0	1	chr03	55884319	C	A	1	1	0	0	chr03	55884319
chr03	55884332	G	T	0	0	1	0	chr03	55884332	G	T	0	0	0	0	chr03	55884332	G	T	0	1	0	0	chr03	55884332	G	T	1	0	0	0	chr03	55884332	G	T	1	0	0	0	chr03	55884332	G	T	0	0	0	0	chr03	55884332
chr03	55884373	C	T	0	0	1	0	chr03	55884373	C	T	0	0	0	0	chr03	55884373	C	T	0	1	0	0	chr03	55884373	C	T	1	0	0	0	chr03	55884373	C	T	1	0	0	0	chr03	55884373	C	T	0	0	0	0	chr03	55884373
chr03	55884439	G	T	0	0	1	0	chr03	55884439	G	T	0	0	0	0	chr03	55884439	G	T	0	1	0	0	chr03	55884439	G	T	1	0	0	0	chr03	55884439	G	T	1	0	0	0	chr03	55884439	G	T	0	0	0	0	chr03	55884439
chr03	55884450	C	T	0	0	1	0	chr03	55884450	C	T	0	0	0	0	chr03	55884450	C	T	0	1	0	0	chr03	55884450	C	T	1	0	0	0	chr03	55884450	C	T	1	0	0	0	chr03	55884450	C	T	0	0	0	0	chr03	55884450
chr03	55884464	T	C	1	1	1	1	chr03	55884464	T	C	0	0	1	1	chr03	55884464	T	C	1	1	0	1	chr03	55884464	T	C	1	1	0	1	chr03	55884464	T	C	1	1	0	1	chr03	55884464	T	C	1	1	0	0	chr03	55884464
chr03	55884490	G	C	0	0	1	0	chr03	55884490	G	C	0	0	0	0	chr03	55884490	G	C	0	1	0	0	chr03	55884490	G	C	1	0	0	0	chr03	55884490	G	C	1	0	0	0	chr03	55884490	G	C	0	0	0	0	chr03	55884490
chr03	55884633	C	G	1	1	1	1	chr03	55884633	C	G	0	0	1	1	chr03	55884633	C	G	1	1	0	1	chr03	55884633	C	G	1	1	0	1	chr03	55884633	C	G	1	1	0	1	chr03	55884633	C	G	1	1	0	0	chr03	55884633
chr03	55884679	C	T	0	0	1	0	chr03	55884679	C	T	0	0	0	0	chr03	55884679	C	T	0	1	0	0	chr03	55884679	C	T	1	0	0	0	chr03	55884679	C	T	1	0	0	0	chr03	55884679	C	T	0	0	0	0	chr03	55884679
chr03	55884681	T	A	1	1	1	1	chr03	55884681	T	A	0	0	1	1	chr03	55884681	T	A	1	1	0	1	chr03	55884681	T	A	1	1	0	1	chr03	55884681	T	A	1	1	0	1	chr03	55884681	T	A	1	1	0	0	chr03	55884681
chr03	55884687	G	A	1	1	1	1	chr03	55884687	G	A	0	0	1	1	chr03	55884687	G	A	1	1	0	1	chr03	55884687	G	A	1	1	0	1	chr03	55884687	G	A	1	1	0	1	chr03	55884687	G	A	1	1	0	0	chr03	55884687
chr03	55884720	T	A	0	1	0	0	chr03	55884720	T	A	0	0	0	0	chr03	55884720	T	A	1	0	0	0	chr03	55884720	T	A	0	0	0	0	chr03	55884720	T	A	0	0	0	0	chr03	55884720	T	A	0	0	0	0	chr03	55884720
chr03	55884761	T	C	0	1	0	0	chr03	55884761	T	C	0	0	0	0	chr03	55884761	T	C	1	0	0	0	chr03	55884761	T	C	0	0	0	0	chr03	55884761	T	C	0	0	0	0	chr03	55884761	T	C	0	0	0	0	chr03	55884761
chr03	55884834	T	C	1	0	1	1	chr03	55884834	T	C	0	0	1	1	chr03	55884834	T	C	0	1	0	1	chr03	55884834	T	C	1	1	0	1	chr03	55884834	T	C	1	1	0	1	chr03	55884834	T	C	1	1	0	0	chr03	55884834
chr03	55884870	T	C	1	0	1	1	chr03	55884870	T	C	0	0	1	1	chr03	55884870	T	C	0	1	0	1	chr03	55884870	T	C	1	1	0	1	chr03	55884870	T	C	1	1	0	1	chr03	55884870	T	C	1	1	0	0	chr03	55884870
chr03	55884877	T	C	1	0	1	1	chr03	55884877	T	C	0	1	1	1	chr03	55884877	T	C	0	1	0	1	chr03	55884877	T	C	1	1	0	1	chr03	55884877	T	C	1	1	0	1	chr03	55884877	T	C	1	1	0	1	chr03	55884877
chr03	55884879	G	T	0	0	0	1	chr03	55884879	G	T	0	0	0	0	chr03	55884879	G	T	0	0	0	0	chr03	55884879	G	T	0	1	0	0	chr03	55884879	G	T	0	1	0	0	chr03	55884879	G	T	0	1	0	0	chr03	55884879
chr03	55884882	T	C	1	0	0	1	chr03	55884882	T	C	0	1	1	1	chr03	55884882	T	C	0	0	0	1	chr03	55884882	T	C	0	1	0	1	chr03	55884882	T	C	0	1	0	1	chr03	55884882	T	C	1	1	0	1	chr03	55884882
chr03	55884907	T	C	1	0	0	1	chr03	55884907	T	C	0	0	1	1	chr03	55884907	T	C	0	0	0	1	chr03	55884907	T	C	0	1	0	1	chr03	55884907	T	C	0	1	0	1	chr03	55884907	T	C	1	1	0	0	chr03	55884907
chr03	55884939	A	C	1	0	0	1	chr03	55884939	A	C	0	0	1	1	chr03	55884939	A	C	0	0	0	1	chr03	55884939	A	C	0	1	0	1	chr03	55884939	A	C	0	1	0	1	chr03	55884939	A	C	1	1	0	0	chr03	55884939
chr03	55884946	A	G	1	0	0	0	chr03	55884946	A	G	0	0	1	1	chr03	55884946	A	G	0	0	0	1	chr03	55884946	A	G	0	0	0	1	chr03	55884946	A	G	0	0	0	1	chr03	55884946	A	G	1	0	0	0	chr03	55884946
chr03	55884962	C	T	0	0	1	0	chr03	55884962	C	T	0	0	0	0	chr03	55884962	C	T	0	1	0	0	chr03	55884962	C	T	1	0	0	0	chr03	55884962	C	T	1	0	0	0	chr03	55884962	C	T	0	0	0	0	chr03	55884962
chr03	55884972	C	G	1	1	1	1	chr03	55884972	C	G	0	0	1	1	chr03	55884972	C	G	1	1	0	1	chr03	55884972	C	G	1	1	0	1	chr03	55884972	C	G	1	1	0	1	chr03	55884972	C	G	1	1	0	0	chr03	55884972
chr03	55884989	C	T	1	0	0	1	chr03	55884989	C	T	0	0	1	1	chr03	55884989	C	T	0	0	0	1	chr03	55884989	C	T	0	1	0	1	chr03	55884989	C	T	0	1	0	1	chr03	55884989	C	T	1	1	0	0	chr03	55884989
chr03	55884998	T	C	0	0	1	0	chr03	55884998	T	C	0	0	0	0	chr03	55884998	T	C	0	1	0	0	chr03	55884998	T	C	1	0	0	0	chr03	55884998	T	C	1	0	0	0	chr03	55884998	T	C	0	0	0	0	chr03	55884998
chr03	55885007	G	T	0	1	0	0	chr03	55885007	G	T	0	0	0	0	chr03	55885007	G	T	1	0	0	0	chr03	55885007	G	T	0	0	0	0	chr03	55885007	G	T	0	0	0	0	chr03	55885007	G	T	0	0	0	0	chr03	55885007
chr03	55885031	A	C	1	0	1	1	chr03	55885031	A	C	0	0	1	1	chr03	55885031	A	C	0	1	0	1	chr03	55885031	A	C	1	1	0	1	chr03	55885031	A	C	1	1	0	1	chr03	55885031	A	C	1	1	0	0	chr03	55885031
chr03	55885073	G	C	0	0	1	0	chr03	55885073	G	C	0	0	0	0	chr03	55885073	G	C	0	1	0	0	chr03	55885073	G	C	1	0	0	0	chr03	55885073	G	C	1	0	0	0	chr03	55885073	G	C	0	0	0	0	chr03	55885073
chr03	55885094	T	A	1	0	1	1	chr03	55885094	T	A	0	0	1	1	chr03	55885094	T	A	0	1	0	1	chr03	55885094	T	A	1	1	0	1	chr03	55885094	T	A	1	1	0	1	chr03	55885094	T	A	1	1	0	0	chr03	55885094
chr03	55885102	A	T	0	0	1	0	chr03	55885102	A	T	0	0	0	0	chr03	55885102	A	T	0	1	0	0	chr03	55885102	A	T	1	0	0	0	chr03	55885102	A	T	1	0	0	0	chr03	55885102	A	T	0	0	0	0	chr03	55885102
chr03	55885138	G	T	0	0	1	0	chr03	55885138	G	T	0	0	0	0	chr03	55885138	G	T	0	1	0	0	chr03	55885138	G	T	1	0	0	0	chr03	55885138	G	T	1	0	0	0	chr03	55885138	G	T	0	0	0	0	chr03	55885138
chr03	55885147	A	T	0	0	1	0	chr03	55885147	A	T	0	0	0	0	chr03	55885147	A	T	0	1	0	0	chr03	55885147	A	T	1	0	0	0	chr03	55885147	A	T	1	0	0	0	chr03	55885147	A	T	0	0	0	0	chr03	55885147
chr03	55885189	C	T	0	0	1	0	chr03	55885189	C	T	0	0	0	0	chr03	55885189	C	T	0	1	0	0	chr03	55885189	C	T	1	0	0	0	chr03	55885189	C	T	1	0	0	0	chr03	55885189	C	T	0	0	0	0	chr03	55885189
chr03	55885205	C	T	1	0	0	0	chr03	55885205	C	T	0	0	1	1	chr03	55885205	C	T	0	0	0	1	chr03	55885205	C	T	0	0	0	1	chr03	55885205	C	T	0	0	0	1	chr03	55885205	C	T	1	0	0	0	chr03	55885205
chr03	55885223	C	A	0	1	0	0	chr03	55885223	C	A	0	0	0	0	chr03	55885223	C	A	1	0	0	0	chr03	55885223	C	A	0	0	0	0	chr03	55885223	C	A	0	0	0	0	chr03	55885223	C	A	0	0	0	0	chr03	55885223
chr03	55885225	A	T	0	0	1	0	chr03	55885225	A	T	0	0	0	0	chr03	55885225	A	T	0	1	0	0	chr03	55885225	A	T	1	0	0	0	chr03	55885225	A	T	1	0	0	0	chr03	55885225	A	T	0	0	0	0	chr03	55885225
chr03	55885258	G	A	0	0	1	0	chr03	55885258	G	A	0	0	0	0	chr03	55885258	G	A	0	1	0	0	chr03	55885258	G	A	1	0	0	0	chr03	55885258	G	A	1	0	0	0	chr03	55885258	G	A	0	0	0	0	chr03	55885258
chr03	55885278	A	G	1	0	0	0	chr03	55885278	A	G	0	0	1	1	chr03	55885278	A	G	0	0	0	1	chr03	55885278	A	G	0	0	0	1	chr03	55885278	A	G	0	0	0	1	chr03	55885278	A	G	1	0	0	0	chr03	55885278
chr05	4538967	C	T	0	0	0	1	chr05	4538967	C	T	0	0	0	0	chr05	4538967	C	T	0	1	0	0	chr05	4538967	C	T	0	0	0	0	chr05	4538967	C	T	0	0	0	0	chr05	4538967	C	T	0	1	0	0	chr05	4538967
chr05	4538968	C	A	0	0	0	1	chr05	4538968	C	A	0	0	0	0	chr05	4538968	C	A	0	1	0	0	chr05	4538968	C	A	0	0	0	0	chr05	4538968	C	A	0	0	0	0	chr05	4538968	C	A	0	1	0	0	chr05	4538968
chr05	4538971	T	C	0	1	1	1	chr05	4538971	T	C	0	0	1	0	chr05	4538971	T	C	1	1	0	1	chr05	4538971	T	C	1	1	0	1	chr05	4538971	T	C	0	1	0	0	chr05	4538971	T	C	0	1	0	1	chr05	4538971
chr05	4539016	G	A	0	1	1	0	chr05	4539016	G	A	0	0	1	0	chr05	4539016	G	A	1	0	0	1	chr05	4539016	G	A	1	1	0	1	chr05	4539016	G	A	0	1	0	0	chr05	4539016	G	A	0	0	0	1	chr05	4539016
chr05	4539058	G	A	0	0	0	0	chr05	4539058	G	A	0	0	1	0	chr05	4539058	G	A	0	0	0	1	chr05	4539058	G	A	0	0	0	1	chr05	4539058	G	A	0	0	0	0	chr05	4539058	G	A	0	0	0	1	chr05	4539058
chr05	4539251	T	G	0	0	0	0	chr05	4539251	T	G	0	0	1	0	chr05	4539251	T	G	0	0	0	1	chr05	4539251	T	G	0	0	0	1	chr05	4539251	T	G	0	0	0	0	chr05	4539251	T	G	0	0	0	1	chr05	4539251
chr05	4539256	A	C	0	1	1	1	chr05	4539256	A	C	0	0	1	0	chr05	4539256	A	C	1	1	0	1	chr05	4539256	A	C	1	1	0	1	chr05	4539256	A	C	0	1	0	0	chr05	4539256	A	C	0	1	0	1	chr05	4539256
chr05	4539257	A	T	0	1	1	1	chr05	4539257	A	T	0	0	1	0	chr05	4539257	A	T	1	1	0	1	chr05	4539257	A	T	1	1	0	1	chr05	4539257	A	T	0	1	0	0	chr05	4539257	A	T	0	1	0	1	chr05	4539257
chr05	4539309	C	A	0	0	0	0	chr05	4539309	C	A	0	0	1	0	chr05	4539309	C	A	0	0	0	1	chr05	4539309	C	A	0	0	0	1	chr05	4539309	C	A	0	0	0	0	chr05	4539309	C	A	0	0	0	1	chr05	4539309
chr05	4539339	G	A	0	0	0	1	chr05	4539339	G	A	0	0	1	0	chr05	4539339	G	A	0	1	0	1	chr05	4539339	G	A	0	0	0	1	chr05	4539339	G	A	0	0	0	0	chr05	4539339	G	A	0	1	0	1	chr05	4539339
chr05	4539345	A	G	0	0	0	0	chr05	4539345	A	G	0	0	1	0	chr05	4539345	A	G	0	0	0	1	chr05	4539345	A	G	0	0	0	1	chr05	4539345	A	G	0	0	0	0	chr05	4539345	A	G	0	0	0	1	chr05	4539345
chr05	4539400	G	T	0	1	1	1	chr05	4539400	G	T	0	0	1	0	chr05	4539400	G	T	1	1	0	1	chr05	4539400	G	T	1	1	0	1	chr05	4539400	G	T	0	1	0	0	chr05	4539400	G	T	0	1	0	1	chr05	4539400
chr05	4539431	T	A	0	1	1	1	chr05	4539431	T	A	0	0	1	0	chr05	4539431	T	A	1	1	0	1	chr05	4539431	T	A	1	1	0	1	chr05	4539431	T	A	0	1	0	0	chr05	4539431	T	A	0	1	0	1	chr05	4539431
chr05	4539462	A	G	0	1	1	0	chr05	4539462	A	G	0	0	0	0	chr05	4539462	A	G	1	0	0	0	chr05	4539462	A	G	1	1	0	0	chr05	4539462	A	G	0	1	0	0	chr05	4539462	A	G	0	0	0	0	chr05	4539462
chr05	4539469	A	G	0	0	0	0	chr05	4539469	A	G	0	0	1	0	chr05	4539469	A	G	0	0	0	1	chr05	4539469	A	G	0	0	0	1	chr05	4539469	A	G	0	0	0	0	chr05	4539469	A	G	0	0	0	1	chr05	4539469
chr05	4539474	A	C	0	1	1	1	chr05	4539474	A	C	0	0	1	0	chr05	4539474	A	C	1	1	0	1	chr05	4539474	A	C	1	1	0	1	chr05	4539474	A	C	0	1	0	0	chr05	4539474	A	C	0	1	0	1	chr05	4539474
chr05	4539677	G	T	0	1	1	1	chr05	4539677	G	T	0	0	1	0	chr05	4539677	G	T	1	1	0	1	chr05	4539677	G	T	1	1	0	1	chr05	4539677	G	T	0	1	0	0	chr05	4539677	G	T	0	1	0	1	chr05	4539677
chr05	4539695	C	T	0	1	1	1	chr05	4539695	C	T	0	0	1	0	chr05	4539695	C	T	1	1	0	1	chr05	4539695	C	T	1	1	0	1	chr05	4539695	C	T	0	1	0	0	chr05	4539695	C	T	0	1	0	1	chr05	4539695
chr05	4539785	G	A	0	1	1	1	chr05	4539785	G	A	0	0	1	0	chr05	4539785	G	A	1	1	0	1	chr05	4539785	G	A	1	1	0	1	chr05	4539785	G	A	0	1	0	0	chr05	4539785	G	A	0	1	0	1	chr05	4539785
chr05	4539908	G	C	0	1	1	1	chr05	4539908	G	C	0	0	1	0	chr05	4539908	G	C	1	1	0	1	chr05	4539908	G	C	1	1	0	1	chr05	4539908	G	C	0	1	0	0	chr05	4539908	G	C	0	1	0	1	chr05	4539908
chr05	4539949	G	T	0	1	1	1	chr05	4539949	G	T	0	0	1	0	chr05	4539949	G	T	1	1	0	1	chr05	4539949	G	T	1	1	0	1	chr05	4539949	G	T	0	1	0	0	chr05	4539949	G	T	0	1	0	1	chr05	4539949
chr05	4540002	A	C	0	1	1	0	chr05	4540002	A	C	0	0	1	0	chr05	4540002	A	C	1	0	0	1	chr05	4540002	A	C	1	1	0	1	chr05	4540002	A	C	0	1	0	0	chr05	4540002	A	C	0	0	0	1	chr05	4540002
chr05	4540017	A	G	0	1	1	0	chr05	4540017	A	G	0	0	1	0	chr05	4540017	A	G	1	0	0	1	chr05	4540017	A	G	1	1	0	1	chr05	4540017	A	G	0	1	0	0	chr05	4540017	A	G	0	0	0	1	chr05	4540017
chr05	4540110	T	G	0	1	1	1	chr05	4540110	T	G	0	0	1	0	chr05	4540110	T	G	1	1	0	1	chr05	4540110	T	G	1	1	0	1	chr05	4540110	T	G	0	1	0	0	chr05	4540110	T	G	0	1	0	1	chr05	4540110
chr05	4540316	G	T	0	1	1	0	chr05	4540316	G	T	0	0	0	0	chr05	4540316	G	T	1	0	0	0	chr05	4540316	G	T	1	1	0	0	chr05	4540316	G	T	0	1	0	0	chr05	4540316	G	T	0	0	0	0	chr05	4540316
chr05	4540399	C	T	0	0	0	0	chr05	4540399	C	T	0	0	1	0	chr05	4540399	C	T	0	0	0	1	chr05	4540399	C	T	0	0	0	1	chr05	4540399	C	T	0	0	0	0	chr05	4540399	C	T	0	0	0	1	chr05	4540399
chr05	4540579	A	G	0	0	0	0	chr05	4540579	A	G	0	0	1	0	chr05	4540579	A	G	0	0	0	1	chr05	4540579	A	G	0	0	0	1	chr05	4540579	A	G	0	0	0	0	chr05	4540579	A	G	0	0	0	1	chr05	4540579
chr05	4540720	C	T	0	0	0	0	chr05	4540720	C	T	0	0	1	0	chr05	4540720	C	T	0	0	0	1	chr05	4540720	C	T	0	0	0	1	chr05	4540720	C	T	0	0	0	0	chr05	4540720	C	T	0	0	0	1	chr05	4540720
chr05	4541104	A	G	1	1	1	1	chr05	4541104	A	G	0	0	1	0	chr05	4541104	A	G	1	1	0	1	chr05	4541104	A	G	1	1	0	1	chr05	4541104	A	G	1	1	0	0	chr05	4541104	A	G	1	1	0	1	chr05	4541104
chr05	4541221	C	T	0	0	1	1	chr05	4541221	C	T	0	0	1	0	chr05	4541221	C	T	0	1	0	1	chr05	4541221	C	T	0	1	0	1	chr05	4541221	C	T	0	1	0	0	chr05	4541221	C	T	0	1	0	1	chr05	4541221
chr05	4541338	A	G	1	1	0	0	chr05	4541338	A	G	0	0	0	0	chr05	4541338	A	G	1	0	0	0	chr05	4541338	A	G	1	0	0	0	chr05	4541338	A	G	1	0	0	0	chr05	4541338	A	G	1	0	0	0	chr05	4541338
chr05	4541352	A	G	0	1	1	1	chr05	4541352	A	G	0	0	1	0	chr05	4541352	A	G	1	1	0	1	chr05	4541352	A	G	1	1	0	1	chr05	4541352	A	G	0	1	0	0	chr05	4541352	A	G	0	1	0	1	chr05	4541352
chr05	4541380	G	C	0	0	1	1	chr05	4541380	G	C	0	0	0	0	chr05	4541380	G	C	0	1	0	0	chr05	4541380	G	C	0	1	0	0	chr05	4541380	G	C	0	1	0	0	chr05	4541380	G	C	0	1	0	0	chr05	4541380
chr05	4541389	A	G	0	1	1	1	chr05	4541389	A	G	0	0	1	0	chr05	4541389	A	G	1	1	0	1	chr05	4541389	A	G	1	1	0	1	chr05	4541389	A	G	0	1	0	0	chr05	4541389	A	G	0	1	0	1	chr05	4541389
chr05	4541416	C	A	0	0	1	1	chr05	4541416	C	A	0	0	1	0	chr05	4541416	C	A	0	1	0	1	chr05	4541416	C	A	0	1	0	1	chr05	4541416	C	A	0	1	0	0	chr05	4541416	C	A	0	1	0	1	chr05	4541416
chr05	4541513	T	G	1	1	1	1	chr05	4541513	T	G	0	0	1	0	chr05	4541513	T	G	1	1	0	1	chr05	4541513	T	G	1	1	0	1	chr05	4541513	T	G	1	1	0	0	chr05	4541513	T	G	1	1	0	1	chr05	4541513
chr05	4541547	G	T	1	1	1	1	chr05	4541547	G	T	0	0	1	0	chr05	4541547	G	T	1	1	0	1	chr05	4541547	G	T	1	1	0	1	chr05	4541547	G	T	1	1	0	0	chr05	4541547	G	T	1	1	0	1	chr05	4541547
chr05	4541690	A	T	0	0	0	0	chr05	4541690	A	T	0	0	1	0	chr05	4541690	A	T	0	0	0	1	chr05	4541690	A	T	0	0	0	1	chr05	4541690	A	T	0	0	0	0	chr05	4541690	A	T	0	0	0	1	chr05	4541690
chr06	51598693	C	T	0	0	0	1	chr06	51598693	C	T	0	0	0	0	chr06	51598693	C	T	0	1	0	0	chr06	51598693	C	T	0	0	0	0	chr06	51598693	C	T	0	1	0	0	chr06	51598693	C	T	0	1	0	0	chr06	51598693
chr06	51598760	C	T	0	0	0	1	chr06	51598760	C	T	0	0	0	0	chr06	51598760	C	T	0	1	0	0	chr06	51598760	C	T	0	0	0	0	chr06	51598760	C	T	0	1	0	0	chr06	51598760	C	T	0	1	0	0	chr06	51598760
chr06	51598767	G	A	0	0	0	1	chr06	51598767	G	A	0	0	0	0	chr06	51598767	G	A	0	1	0	0	chr06	51598767	G	A	0	0	0	0	chr06	51598767	G	A	0	1	0	0	chr06	51598767	G	A	0	1	0	0	chr06	51598767
chr06	51598776	A	G	0	1	1	1	chr06	51598776	A	G	0	0	1	1	chr06	51598776	A	G	0	1	1	1	chr06	51598776	A	G	0	1	0	0	chr06	51598776	A	G	0	1	0	1	chr06	51598776	A	G	0	1	0	1	chr06	51598776
chr06	51598860	T	C	0	1	1	0	chr06	51598860	T	C	0	0	1	1	chr06	51598860	T	C	0	0	1	1	chr06	51598860	T	C	0	1	0	0	chr06	51598860	T	C	0	0	0	1	chr06	51598860	T	C	0	0	0	1	chr06	51598860
chr06	51599050	A	G	0	1	1	0	chr06	51599050	A	G	0	0	1	1	chr06	51599050	A	G	0	0	1	1	chr06	51599050	A	G	0	1	0	0	chr06	51599050	A	G	0	0	0	1	chr06	51599050	A	G	0	0	0	1	chr06	51599050
chr06	51599314	T	A	0	0	0	1	chr06	51599314	T	A	0	0	0	0	chr06	51599314	T	A	0	1	0	0	chr06	51599314	T	A	0	0	0	0	chr06	51599314	T	A	0	1	0	0	chr06	51599314	T	A	0	1	0	0	chr06	51599314
chr06	51599326	T	C	0	0	0	1	chr06	51599326	T	C	0	0	0	0	chr06	51599326	T	C	0	1	0	0	chr06	51599326	T	C	0	0	0	0	chr06	51599326	T	C	0	1	0	0	chr06	51599326	T	C	0	1	0	0	chr06	51599326
chr06	51599445	T	A	0	0	0	1	chr06	51599445	T	A	0	0	0	0	chr06	51599445	T	A	0	1	0	0	chr06	51599445	T	A	0	0	0	0	chr06	51599445	T	A	0	1	0	0	chr06	51599445	T	A	0	1	0	0	chr06	51599445
chr06	51599460	C	T	0	1	1	0	chr06	51599460	C	T	0	0	1	1	chr06	51599460	C	T	0	0	1	1	chr06	51599460	C	T	0	1	0	0	chr06	51599460	C	T	0	0	0	1	chr06	51599460	C	T	0	0	0	1	chr06	51599460
chr06	51599539	C	A	0	1	1	1	chr06	51599539	C	A	0	0	1	1	chr06	51599539	C	A	0	1	1	1	chr06	51599539	C	A	0	1	0	0	chr06	51599539	C	A	0	1	0	1	chr06	51599539	C	A	0	1	0	1	chr06	51599539
chr06	51599557	G	C	0	0	0	1	chr06	51599557	G	C	0	0	0	0	chr06	51599557	G	C	0	1	0	0	chr06	51599557	G	C	0	0	0	0	chr06	51599557	G	C	0	1	0	0	chr06	51599557	G	C	0	1	0	0	chr06	51599557
chr06	51599739	A	G	0	0	0	1	chr06	51599739	A	G	0	0	0	0	chr06	51599739	A	G	0	1	0	0	chr06	51599739	A	G	0	0	0	0	chr06	51599739	A	G	0	1	0	0	chr06	51599739	A	G	0	1	0	0	chr06	51599739
chr06	51599764	A	T	0	1	1	0	chr06	51599764	A	T	0	0	1	1	chr06	51599764	A	T	0	0	1	1	chr06	51599764	A	T	0	1	0	0	chr06	51599764	A	T	0	0	0	1	chr06	51599764	A	T	0	0	0	1	chr06	51599764
chr06	51599767	A	G	0	0	0	1	chr06	51599767	A	G	0	0	0	0	chr06	51599767	A	G	0	1	0	0	chr06	51599767	A	G	0	0	0	0	chr06	51599767	A	G	0	1	0	0	chr06	51599767	A	G	0	1	0	0	chr06	51599767
chr06	51599988	A	T	0	1	1	1	chr06	51599988	A	T	0	0	1	1	chr06	51599988	A	T	0	1	1	1	chr06	51599988	A	T	0	1	0	0	chr06	51599988	A	T	0	1	0	1	chr06	51599988	A	T	0	1	0	1	chr06	51599988
chr06	51600008	C	T	0	0	0	1	chr06	51600008	C	T	0	0	0	0	chr06	51600008	C	T	0	1	0	0	chr06	51600008	C	T	0	0	0	0	chr06	51600008	C	T	0	1	0	0	chr06	51600008	C	T	0	1	0	0	chr06	51600008
chr06	51600035	G	A	0	1	1	0	chr06	51600035	G	A	0	0	1	1	chr06	51600035	G	A	0	0	1	1	chr06	51600035	G	A	0	1	0	0	chr06	51600035	G	A	0	0	0	1	chr06	51600035	G	A	0	0	0	1	chr06	51600035
chr06	51600103	C	T	0	1	1	1	chr06	51600103	C	T	0	0	1	1	chr06	51600103	C	T	0	1	1	1	chr06	51600103	C	T	0	1	0	0	chr06	51600103	C	T	0	1	0	1	chr06	51600103	C	T	0	1	0	1	chr06	51600103
chr06	51600159	A	T	0	1	1	1	chr06	51600159	A	T	0	0	1	1	chr06	51600159	A	T	0	1	1	1	chr06	51600159	A	T	0	1	0	0	chr06	51600159	A	T	0	1	0	1	chr06	51600159	A	T	0	1	0	1	chr06	51600159
chr06	51600161	A	G	0	1	1	0	chr06	51600161	A	G	0	0	1	1	chr06	51600161	A	G	0	0	1	1	chr06	51600161	A	G	0	1	0	0	chr06	51600161	A	G	0	0	0	1	chr06	51600161	A	G	0	0	0	1	chr06	51600161
chr06	51600212	C	T	0	0	0	1	chr06	51600212	C	T	0	0	0	0	chr06	51600212	C	T	0	1	0	0	chr06	51600212	C	T	0	0	0	0	chr06	51600212	C	T	0	1	0	0	chr06	51600212	C	T	0	1	0	0	chr06	51600212
chr06	51600226	T	C	0	1	1	0	chr06	51600226	T	C	0	0	1	1	chr06	51600226	T	C	0	0	1	1	chr06	51600226	T	C	0	1	0	0	chr06	51600226	T	C	0	0	0	1	chr06	51600226	T	C	0	0	0	1	chr06	51600226
chr06	51600459	T	A	0	1	1	1	chr06	51600459	T	A	0	0	1	1	chr06	51600459	T	A	0	1	1	1	chr06	51600459	T	A	0	1	0	0	chr06	51600459	T	A	0	1	0	1	chr06	51600459	T	A	0	1	0	1	chr06	51600459
chr06	51600471	T	A	0	1	1	1	chr06	51600471	T	A	0	0	1	1	chr06	51600471	T	A	0	1	1	1	chr06	51600471	T	A	0	1	0	0	chr06	51600471	T	A	0	1	0	1	chr06	51600471	T	A	0	1	0	1	chr06	51600471
chr06	51600489	C	A	0	1	1	1	chr06	51600489	C	A	0	0	1	1	chr06	51600489	C	A	0	1	1	1	chr06	51600489	C	A	0	1	0	0	chr06	51600489	C	A	0	1	0	1	chr06	51600489	C	A	0	1	0	1	chr06	51600489
chr06	51600490	T	G	0	1	1	1	chr06	51600490	T	G	0	0	1	1	chr06	51600490	T	G	0	1	1	1	chr06	51600490	T	G	0	1	0	0	chr06	51600490	T	G	0	1	0	1	chr06	51600490	T	G	0	1	0	1	chr06	51600490
chr06	51600508	A	T	0	0	0	1	chr06	51600508	A	T	0	0	0	0	chr06	51600508	A	T	0	1	0	0	chr06	51600508	A	T	0	0	0	0	chr06	51600508	A	T	0	1	0	0	chr06	51600508	A	T	0	1	0	0	chr06	51600508
chr06	51600552	C	A	0	1	1	0	chr06	51600552	C	A	0	0	1	1	chr06	51600552	C	A	0	0	1	1	chr06	51600552	C	A	0	1	0	0	chr06	51600552	C	A	0	0	0	1	chr06	51600552	C	A	0	0	0	1	chr06	51600552
chr06	51600557	T	C	0	0	0	1	chr06	51600557	T	C	0	0	0	0	chr06	51600557	T	C	0	1	0	0	chr06	51600557	T	C	0	0	0	0	chr06	51600557	T	C	0	1	0	0	chr06	51600557	T	C	0	1	0	0	chr06	51600557
chr06	51600567	C	T	0	1	1	1	chr06	51600567	C	T	0	0	1	1	chr06	51600567	C	T	0	1	1	1	chr06	51600567	C	T	0	1	0	0	chr06	51600567	C	T	0	1	0	1	chr06	51600567	C	T	0	1	0	1	chr06	51600567
chr06	51600572	T	C	0	1	1	1	chr06	51600572	T	C	0	0	1	1	chr06	51600572	T	C	0	1	1	1	chr06	51600572	T	C	0	1	0	0	chr06	51600572	T	C	0	1	0	1	chr06	51600572	T	C	0	1	0	1	chr06	51600572
chr06	51600585	C	T	0	1	1	1	chr06	51600585	C	T	0	0	1	1	chr06	51600585	C	T	0	1	1	1	chr06	51600585	C	T	0	1	0	0	chr06	51600585	C	T	0	1	0	1	chr06	51600585	C	T	0	1	0	1	chr06	51600585
chr06	51600684	C	A	0	1	1	1	chr06	51600684	C	A	0	0	1	1	chr06	51600684	C	A	0	1	1	1	chr06	51600684	C	A	0	1	0	0	chr06	51600684	C	A	0	1	0	1	chr06	51600684	C	A	0	1	0	1	chr06	51600684
chr06	51600692	T	A	0	1	1	1	chr06	51600692	T	A	0	0	1	1	chr06	51600692	T	A	0	1	1	1	chr06	51600692	T	A	0	1	0	0	chr06	51600692	T	A	0	1	0	1	chr06	51600692	T	A	0	1	0	1	chr06	51600692
chr06	51600762	G	A	0	1	1	0	chr06	51600762	G	A	0	0	1	1	chr06	51600762	G	A	0	0	1	1	chr06	51600762	G	A	0	1	0	0	chr06	51600762	G	A	0	0	0	1	chr06	51600762	G	A	0	0	0	1	chr06	51600762
chr06	51600794	T	C	0	0	0	1	chr06	51600794	T	C	0	0	0	0	chr06	51600794	T	C	0	1	0	0	chr06	51600794	T	C	0	0	0	0	chr06	51600794	T	C	0	1	0	0	chr06	51600794	T	C	0	1	0	0	chr06	51600794
chr06	51600797	A	C	0	1	1	1	chr06	51600797	A	C	0	0	1	1	chr06	51600797	A	C	0	1	1	1	chr06	51600797	A	C	0	1	0	0	chr06	51600797	A	C	0	1	0	1	chr06	51600797	A	C	0	1	0	1	chr06	51600797
chr06	51600830	C	T	0	1	1	1	chr06	51600830	C	T	0	0	1	1	chr06	51600830	C	T	0	1	1	1	chr06	51600830	C	T	0	1	0	0	chr06	51600830	C	T	0	1	0	1	chr06	51600830	C	T	0	1	0	1	chr06	51600830
chr06	51600861	T	C	0	1	1	1	chr06	51600861	T	C	0	0	1	1	chr06	51600861	T	C	0	1	1	1	chr06	51600861	T	C	0	1	0	0	chr06	51600861	T	C	0	1	0	1	chr06	51600861	T	C	0	1	0	1	chr06	51600861
chr06	51600872	C	A	0	1	1	1	chr06	51600872	C	A	0	0	1	1	chr06	51600872	C	A	0	1	1	1	chr06	51600872	C	A	0	1	0	0	chr06	51600872	C	A	0	1	0	1	chr06	51600872	C	A	0	1	0	1	chr06	51600872
chr06	51600899	G	T	0	1	1	1	chr06	51600899	G	T	0	0	1	1	chr06	51600899	G	T	0	1	1	1	chr06	51600899	G	T	0	1	0	0	chr06	51600899	G	T	0	1	0	1	chr06	51600899	G	T	0	1	0	1	chr06	51600899
chr06	51600931	T	C	0	1	1	1	chr06	51600931	T	C	0	0	1	1	chr06	51600931	T	C	0	1	1	1	chr06	51600931	T	C	0	1	0	0	chr06	51600931	T	C	0	1	0	1	chr06	51600931	T	C	0	1	0	1	chr06	51600931
chr06	51600998	A	G	0	1	1	1	chr06	51600998	A	G	0	0	1	1	chr06	51600998	A	G	0	1	1	1	chr06	51600998	A	G	0	1	0	0	chr06	51600998	A	G	0	1	0	1	chr06	51600998	A	G	0	1	0	1	chr06	51600998
chr06	51600999	A	T	0	1	1	1	chr06	51600999	A	T	0	0	1	1	chr06	51600999	A	T	0	1	1	1	chr06	51600999	A	T	0	1	0	0	chr06	51600999	A	T	0	1	0	1	chr06	51600999	A	T	0	1	0	1	chr06	51600999
chr06	51601056	T	G	0	0	0	1	chr06	51601056	T	G	0	0	0	0	chr06	51601056	T	G	0	1	0	0	chr06	51601056	T	G	0	0	0	0	chr06	51601056	T	G	0	1	0	0	chr06	51601056	T	G	0	1	0	0	chr06	51601056
chr06	51601061	A	G	0	0	0	1	chr06	51601061	A	G	0	0	0	0	chr06	51601061	A	G	0	1	0	0	chr06	51601061	A	G	0	0	0	0	chr06	51601061	A	G	0	1	0	0	chr06	51601061	A	G	0	1	0	0	chr06	51601061
chr06	51601064	C	T	0	1	1	1	chr06	51601064	C	T	0	0	1	1	chr06	51601064	C	T	0	1	1	1	chr06	51601064	C	T	0	1	0	0	chr06	51601064	C	T	0	1	0	1	chr06	51601064	C	T	0	1	0	1	chr06	51601064
chr06	51601097	A	T	0	1	1	1	chr06	51601097	A	T	0	0	1	1	chr06	51601097	A	T	0	1	1	1	chr06	51601097	A	T	0	1	0	0	chr06	51601097	A	T	0	1	0	1	chr06	51601097	A	T	0	1	0	1	chr06	51601097
chr06	51601111	T	A	0	0	0	1	chr06	51601111	T	A	0	0	0	0	chr06	51601111	T	A	0	1	0	0	chr06	51601111	T	A	0	0	0	0	chr06	51601111	T	A	0	1	0	0	chr06	51601111	T	A	0	1	0	0	chr06	51601111
chr06	51601122	T	C	0	1	1	1	chr06	51601122	T	C	0	0	1	1	chr06	51601122	T	C	0	1	1	1	chr06	51601122	T	C	0	1	0	0	chr06	51601122	T	C	0	1	0	1	chr06	51601122	T	C	0	1	0	1	chr06	51601122
[truncated: 46 more columns]
