# Supplementary material for: Family-Based Haplotype Estimation and Allele Dosage Correction for Polyploids Using Short Sequence Reads
Source: Front Genet. 2019 Apr 16;10:335. doi: 10.3389/fgene.2019.00335 (PMC6477055; doi:10.3389/fgene.2019.00335)
Supplement: Supplementary file 2 [file Data_Sheet_2.CSV]

Marker_Name CONTIG POS REF ALT M1 M2 M3 M4 P1 P2 P3 P4 DISTANCE_DOWN (bp to next SNP) DISTANCE_UP (bp to next SNP)
StFKF1 AC_KASP_1 chr01 532366 C T 0 1 1 0 0 0 1 0 111 69
AC_KASP_2 chr01 532876 A G 0 0 1 1 0 0 1 0 72 113
AC_KASP_3 chr01 533275 C T 0 1 0 0 0 0 0 1 142 44
AC_KASP_4 chr01 533621 T A 1 1 1 1 0 1 1 1 90 52
AC_KASP_5 chr01 534464 C T 1 0 1 0 0 0 0 0 96 48
AC_KASP_6 chr01 534512 T C 1 1 1 1 0 0 1 1 48 114
AC_KASP_7 chr01 534626 A C 0 1 0 0 0 0 0 1 114 150
AC_KASP_8 chr01 535454 G A 0 1 1 1 0 0 1 1 102 45
AC_KASP_9 chr01 536033 T C 1 1 1 1 0 0 1 1 324 114
AC_KASP_1 TTGGCAGGTATCCCGTAGAACTAGTCTAGGTGTGTGCAAGCTAATCCAGA[C/T]ACCACGGTTATCAACAAAATTAGCTGATCTGAGCTTAGTCTGACTATATA
AC_KASP_2 TTTATTTAACTGTATATTGGAACTAATTTTAGCTATTTGGATTGTACTTG[A/G]ACAAAATGTAGGGGTTGGAAATGCAAATGGTGAAAATTTTGCGTCTTTGT
AC_KASP_3 CAACCAAAAACACAAGATCCAACAAGAACGTCTATCAGAAGGTGGCACTA[C/T]CCTGTCTGTATCTGTATAGTAAACCATCTGTTCATGTTATTGCCATTTAT
AC_KASP_4 TTTAGGGTAAAGAAAGATTACAAGTCTACACTCTACACCTTTTTAATGTT[T/A]TTTAAAAGGATGAGAAACTGAGGGACTAAAGCATCTTCAATACTATGTTA
AC_KASP_5 TAATGATATACTATATGTTAACATCATTTACTATTTGAGGAATCTTGACA[C/T]GTTCACTGAATTATTTTCAGTCGGTTTTTGCAATTTAGAGATCCACGTGC
AC_KASP_6 CACGTTCACTGAATTATTTTCAGTCGGTTTTTGCAATTTAGAGATCCACG[T/C]GCTCAAAGGCGGCATCCTTTGGTGGATCCTGTTGTTGTTTCTGAGATAAG
AC_KASP_7 GAAGGTGTTGATTTCCAAGGGGAGCTTCTCAACTTTAAAAAAGATGGTAC[A/C]CCTGTGGTGAACAGGCTAAGGCTAGCACCCATACATAGTGATGATGGCAC
AC_KASP_8 GTATCTGGTGGAACTCCCCCCCTTCCTAGGTCTTGGCACAGCTCTTGCAC[G/A]ATGGAAGGCTCAAAGTTAGTTGTTTCAGGTGGATGCACAGATGCGGGTGT
AC_KASP_9 ACAAGGGTCTTGGTCCTAGGAGGCCATACCGGGGAGGACTGGGTTCTGAA[T/C]GAATTGTATGAATTGTGCTTAGCGAGCAAGCAAGATTCTGATGCATGATC
