# Supplementary material for: Family-Based Haplotype Estimation and Allele Dosage Correction for Polyploids Using Short Sequence Reads
Source: Front Genet. 2019 Apr 16;10:335. doi: 10.3389/fgene.2019.00335 (PMC6477055; doi:10.3389/fgene.2019.00335)
Supplement: Supplementary file 3 [file Data_Sheet_3.CSV]

	marker	MarkerName	SampleName	ratio	P0	P1	P2	P3	P4	maxgeno	maxP	geno
190	2	AC_KASP_4	Altus-1	0.903016065	0	0	4.67E-226	6.08E-69	1	4	1	4
191	2	AC_KASP_4	Altus-2	0.933001312	0	0	3.92E-237	3.16E-76	1	4	1	4
192	2	AC_KASP_4	Altus-3	0.903262657	0	0	3.85E-226	5.35E-69	1	4	1	4
193	2	AC_KASP_4	Altus-4	0.789763285	0	0	7.82E-194	9.48E-48	1	4	1	4
194	2	AC_KASP_4	Altus-5	0.892806695	0	0	1.18E-222	1.05E-66	1	4	1	4
195	2	AC_KASP_4	Colomba-1	0.529702447	2.82E-275	3.60E-125	2.08E-36	1	5.70E-152	3	1	3
196	2	AC_KASP_4	COLOMBA-2	0.49371848	8.64E-269	1.00E-120	6.38E-34	1	9.48E-157	3	1	3
197	2	AC_KASP_4	HZK_11-0001	0.51230576	1.99E-55	7.67E-27	1.43E-09	0.999999999	9.20E-32	3	0.999999999	3
198	2	AC_KASP_4	HZK_11-0002	0.902198302	8.64E-167	2.16E-112	2.19E-70	4.24E-30	1	4	1	4
199	2	AC_KASP_4	HZK_11-0003	0.521348363	4.67E-57	5.86E-28	3.39E-10	1	1.46E-30	3	1	3
200	2	AC_KASP_4	HZK_11-0007	0.483406303	3.22E-50	2.84E-23	1.42E-07	0.999999858	1.34E-35	3	0.999999858	3
201	2	AC_KASP_4	HZK_11-0011	0.933508305	1.04E-184	4.60E-127	6.06E-82	1.06E-37	1	4	1	4
202	2	AC_KASP_4	HZK_11-0012	0.913284702	8.70E-173	2.66E-117	2.97E-74	1.21E-32	1	4	1	4
203	2	AC_KASP_4	HZK_11-0013	0.525770252	7.44E-58	1.66E-28	1.68E-10	1	5.66E-30	3	1	3
204	2	AC_KASP_4	HZK_11-0014	0.553376182	7.60E-63	6.33E-32	2.04E-12	1	2.69E-26	3	1	3
205	2	AC_KASP_4	HZK_11-0015	0.53356279	2.92E-59	1.81E-29	4.84E-11	1	6.15E-29	3	1	3
206	2	AC_KASP_4	HZK_11-0017	0.499622902	3.84E-53	2.82E-25	1.08E-08	0.999999989	1.90E-33	3	0.999999989	3
207	2	AC_KASP_4	HZK_11-0020	0.507950324	1.21E-54	2.65E-26	2.86E-09	0.999999997	2.43E-32	3	0.999999997	3
208	2	AC_KASP_4	HZK_11-0022	0.908524279	3.58E-170	3.68E-115	1.44E-72	1.56E-31	1	4	1	4
209	2	AC_KASP_4	HZK_11-0024	0.52047542	6.71E-57	7.51E-28	3.90E-10	1	1.12E-30	3	1	3
210	2	AC_KASP_4	HZK_11-0028	0.916666667	1.10E-174	7.44E-119	1.77E-75	1.90E-33	1	4	1	4
211	2	AC_KASP_4	HZK_11-0035	0.55028016	2.76E-62	1.53E-31	3.35E-12	1	1.04E-26	3	1	3
212	2	AC_KASP_4	HZK_11-0036	0.510618291	4.01E-55	1.24E-26	1.87E-09	0.999999998	5.49E-32	3	0.999999998	3
213	2	AC_KASP_4	HZK_11-0037	0.914848948	1.16E-173	5.13E-118	8.12E-75	5.16E-33	1	4	1	4
214	2	AC_KASP_4	HZK_11-0038	0.918466996	1.04E-175	1.08E-119	3.88E-76	6.98E-34	1	4	1	4
215	2	AC_KASP_4	HZK_11-0039	0.898839171	4.93E-165	5.93E-111	2.98E-69	2.36E-29	1	4	1	4
216	2	AC_KASP_4	HZK_11-0040	0.923971033	6.61E-179	2.60E-122	3.36E-78	3.07E-35	1	4	1	4
217	2	AC_KASP_4	HZK_11-0041	0.520838085	5.77E-57	6.77E-28	3.68E-10	1	1.25E-30	3	1	3
218	2	AC_KASP_4	HZK_11-0042	0.490229349	1.89E-51	4.08E-24	4.80E-08	0.999999952	1.08E-34	3	0.999999952	3
219	2	AC_KASP_4	HZK_11-0045	0.895497276	2.60E-163	1.52E-109	3.84E-68	1.27E-28	1	4	1	4
220	2	AC_KASP_4	HZK_11-0050	0.90436809	6.13E-168	2.48E-113	3.98E-71	1.38E-30	1	4	1	4
221	2	AC_KASP_4	HZK_11-0052	0.915370871	5.93E-174	2.95E-118	5.26E-75	3.88E-33	1	4	1	4
222	2	AC_KASP_4	HZK_11-0055	0.537769867	5.07E-60	5.45E-30	2.47E-11	1	2.23E-28	3	1	3
223	2	AC_KASP_4	HZK_11-0057	0.522719313	2.64E-57	3.97E-28	2.72E-10	1	2.22E-30	3	1	3
224	2	AC_KASP_4	HZK_11-0059	0.904867078	3.33E-168	1.50E-113	2.68E-71	1.06E-30	1	4	1	4
225	2	AC_KASP_4	HZK_11-0065	0.521673064	4.08E-57	5.34E-28	3.22E-10	1	1.61E-30	3	1	3
226	2	AC_KASP_4	HZK_11-0068	0.916632363	1.15E-174	7.72E-119	1.83E-75	1.93E-33	1	4	1	4
227	2	AC_KASP_4	HZK_11-0069	0.496257851	1.55E-52	7.35E-25	1.84E-08	0.999999982	6.81E-34	3	0.999999982	3
228	2	AC_KASP_4	HZK_11-0070	0.914496229	1.83E-173	7.44E-118	1.09E-74	6.26E-33	1	4	1	4
229	2	AC_KASP_4	HZK_11-0072	0.523705967	1.75E-57	2.99E-28	2.33E-10	1	3.01E-30	3	1	3
230	2	AC_KASP_4	HZK_11-0076	0.927931319	2.84E-181	3.00E-124	9.98E-80	3.04E-36	1	4	1	4
231	2	AC_KASP_4	HZK_11-0077	0.919235039	3.78E-176	4.70E-120	2.02E-76	4.54E-34	1	4	1	4
232	2	AC_KASP_4	HZK_11-0079	0.911668461	6.83E-172	1.44E-116	1.12E-73	2.90E-32	1	4	1	4
233	2	AC_KASP_4	HZK_11-0081	0.932575101	3.98E-184	1.39E-126	1.44E-81	1.87E-37	1	4	1	4
234	2	AC_KASP_4	HZK_11-0082	0.914163464	2.82E-173	1.06E-117	1.44E-74	7.51E-33	1	4	1	4
235	2	AC_KASP_4	HZK_11-0087	0.924499554	3.22E-179	1.44E-122	2.11E-78	2.26E-35	1	4	1	4
236	2	AC_KASP_4	HZK_11-0093	0.902867952	3.83E-167	1.11E-112	1.30E-70	3.00E-30	1	4	1	4
237	2	AC_KASP_4	HZK_11-0095	0.486877282	7.62E-51	1.06E-23	8.18E-08	0.999999918	3.87E-35	3	0.999999918	3
238	2	AC_KASP_4	HZK_11-0099	0.892501766	8.65E-162	2.68E-108	3.69E-67	5.60E-28	1	4	1	4
239	2	AC_KASP_4	HZK_11-0100	0.913808415	4.44E-173	1.54E-117	1.93E-74	9.11E-33	1	4	1	4
240	2	AC_KASP_4	HZK_11-0103	0.897152355	3.67E-164	3.07E-110	1.09E-68	5.52E-29	1	4	1	4
241	2	AC_KASP_4	HZK_11-0104	0.895829349	1.75E-163	1.10E-109	2.98E-68	1.07E-28	1	4	1	4
242	2	AC_KASP_4	HZK_11-0105	0.37298936	5.29E-31	2.12E-10	0.883358951	0.116641049	2.23E-51	2	0.883358951	NA
243	2	AC_KASP_4	HZK_11-0106	0.933437696	1.15E-184	5.01E-127	6.47E-82	1.11E-37	1	4	1	4
244	2	AC_KASP_4	HZK_11-0108	0.919607786	2.31E-176	3.14E-120	1.47E-76	3.68E-34	1	4	1	4
245	2	AC_KASP_4	HZK_11-0109	0.735948306	9.19E-98	6.16E-56	5.61E-26	0.527689966	0.472310034	3	0.527689966	NA
246	2	AC_KASP_4	HZK_11-0111	0.54615899	1.54E-61	4.98E-31	6.48E-12	1	2.93E-27	3	1	3
247	2	AC_KASP_4	HZK_11-0114	0.891166702	4.07E-161	9.54E-108	1.00E-66	1.08E-27	1	4	1	4
248	2	AC_KASP_4	HZK_11-0119	0.492010708	9.05E-52	2.46E-24	3.61E-08	0.999999964	1.86E-34	3	0.999999964	3
249	2	AC_KASP_4	HZK_11-0120	0.905630623	1.30E-168	6.96E-114	1.46E-71	7.15E-31	1	4	1	4
250	2	AC_KASP_4	HZK_11-0121	0.543039048	5.65E-61	1.21E-30	1.07E-11	1	1.12E-27	3	1	3
251	2	AC_KASP_4	HZK_11-0122	0.917054161	6.64E-175	4.92E-119	1.28E-75	1.53E-33	1	4	1	4
252	2	AC_KASP_4	HZK_11-0125	0.910987685	1.62E-171	2.91E-116	1.96E-73	4.19E-32	1	4	1	4
253	2	AC_KASP_4	HZK_11-0127	0.819424308	5.62E-129	1.97E-81	5.39E-46	4.66E-14	1	4	1	4
254	2	AC_KASP_4	HZK_11-0129	0.848849386	2.29E-141	1.41E-91	5.50E-54	2.59E-19	1	4	1	4
255	2	AC_KASP_4	HZK_11-0130	0.854603456	6.71E-144	1.19E-93	1.28E-55	2.18E-20	1	4	1	4
256	2	AC_KASP_4	HZK_11-0135	0.916057713	2.43E-174	1.42E-118	2.96E-75	2.66E-33	1	4	1	4
257	2	AC_KASP_4	HZK_11-0136	0.893061963	4.50E-162	1.57E-108	2.42E-67	4.25E-28	1	4	1	4
258	2	AC_KASP_4	HZK_11-0138	0.911071849	1.45E-171	2.67E-116	1.83E-73	4.00E-32	1	4	1	4
259	2	AC_KASP_4	HZK_11-0142	0.937781529	1.95E-187	2.70E-129	1.06E-83	7.40E-39	1	4	1	4
260	2	AC_KASP_4	HZK_11-0143	0.910793582	2.07E-171	3.56E-116	2.29E-73	4.64E-32	1	4	1	4
261	2	AC_KASP_4	HZK_11-0145	0.913402757	7.48E-173	2.35E-117	2.69E-74	1.14E-32	1	4	1	4
262	2	AC_KASP_4	HZK_11-0147	0.897798041	1.70E-164	1.64E-110	6.63E-69	3.99E-29	1	4	1	4
263	2	AC_KASP_4	HZK_11-0148	0.511798649	2.46E-55	8.86E-27	1.55E-09	0.999999998	7.88E-32	3	0.999999998	3
264	2	AC_KASP_4	HZK_11-0150	0.896649515	6.66E-164	5.00E-110	1.60E-68	7.11E-29	1	4	1	4
265	2	AC_KASP_4	HZK_11-0152	0.532547172	4.45E-59	2.42E-29	5.69E-11	1	4.51E-29	3	1	3
266	2	AC_KASP_4	HZK_11-0156	0.467483587	2.40E-47	2.64E-21	1.80E-06	0.999998204	1.02E-37	3	0.999998204	3
267	2	AC_KASP_4	HZK_11-0158	0.913593326	5.86E-173	1.92E-117	2.30E-74	1.02E-32	1	4	1	4
268	2	AC_KASP_4	HZK_11-0159	0.916407702	1.54E-174	9.81E-119	2.21E-75	2.19E-33	1	4	1	4
269	2	AC_KASP_4	HZK_11-0159b	0.904921742	3.11E-168	1.42E-113	2.57E-71	1.03E-30	1	4	1	4
270	2	AC_KASP_4	HZK_11-0160	0.533985339	2.45E-59	1.60E-29	4.53E-11	1	7.00E-29	3	1	3
271	2	AC_KASP_4	HZK_11-0161	0.460707665	4.02E-46	1.82E-20	5.29E-06	0.999994708	1.28E-38	3	0.999994708	3
272	2	AC_KASP_4	HZK_11-0164	0.893180861	3.92E-162	1.40E-108	2.21E-67	4.01E-28	1	4	1	4
273	2	AC_KASP_4	HZK_11-0166	0.536797029	7.59E-60	7.20E-30	2.89E-11	1	1.66E-28	3	1	3
274	2	AC_KASP_4	HZK_11-0168	0.52844893	2.44E-58	7.76E-29	1.09E-10	1	1.28E-29	3	1	3
275	2	AC_KASP_4	HZK_11-0171	0.503507852	7.67E-54	9.36E-26	5.80E-09	0.999999994	6.25E-33	3	0.999999994	3
276	2	AC_KASP_4	HZK_11-0173	0.918452137	1.06E-175	1.10E-119	3.92E-76	7.04E-34	1	4	1	4
277	2	AC_KASP_4	HZK_11-0174	0.498253325	6.79E-53	4.17E-25	1.34E-08	0.999999987	1.25E-33	3	0.999999987	3
278	2	AC_KASP_4	HZK_11-0175	0.926506257	2.05E-180	1.51E-123	3.57E-79	7.04E-36	1	4	1	4
279	2	AC_KASP_4	HZK_11-0176	0.490987246	1.38E-51	3.29E-24	4.25E-08	0.999999957	1.36E-34	3	0.999999957	3
280	2	AC_KASP_4	HZK_11-0177	0.488566206	3.78E-51	6.54E-24	6.25E-08	0.999999937	6.48E-35	3	0.999999937	3
281	2	AC_KASP_4	HZK_11-0179	0.526124965	6.42E-58	1.50E-28	1.58E-10	1	6.31E-30	3	1	3
282	2	AC_KASP_4	HZK_11-0180	0.534988958	1.61E-59	1.20E-29	3.86E-11	1	9.52E-29	3	1	3
283	2	AC_KASP_4	HZK_11-0183	0.904882015	3.27E-168	1.48E-113	2.65E-71	1.06E-30	1	4	1	4
284	2	AC_KASP_4	HZK_11-0185	0.508015964	1.18E-54	2.60E-26	2.83E-09	0.999999997	2.48E-32	3	0.999999997	3
285	2	AC_KASP_4	HZK_11-0186	0.928878972	7.56E-182	1.01E-124	4.25E-80	1.73E-36	1	4	1	4
286	2	AC_KASP_4	HZK_11-0189	0.564030718	8.86E-65	3.00E-33	3.71E-13	1	7.15E-25	3	1	3
287	2	AC_KASP_4	HZK_11-0190	0.553791385	6.39E-63	5.63E-32	1.91E-12	1	3.06E-26	3	1	3
288	2	AC_KASP_4	HZK_11-0191	0.88833202	1.06E-159	1.38E-106	8.20E-66	4.31E-27	1	4	1	4
289	2	AC_KASP_4	HZK_11-0192	0.901366311	2.36E-166	4.93E-112	4.20E-70	6.50E-30	1	4	1	4
290	2	AC_KASP_4	HZK_11-0193	0.882563263	7.25E-157	2.88E-104	5.52E-64	6.87E-26	1	4	1	4
291	2	AC_KASP_4	HZK_11-0194	0.530358645	1.10E-58	4.51E-29	8.07E-11	1	2.31E-29	3	1	3
292	2	AC_KASP_4	HZK_11-0196	0.887145296	4.11E-159	4.18E-106	1.96E-65	7.66E-27	1	4	1	4
293	2	AC_KASP_4	HZK_11-0198	0.535585797	1.26E-59	1.02E-29	3.51E-11	1	1.14E-28	3	1	3
294	2	AC_KASP_4	HZK_11-0199	0.901835212	1.34E-166	3.10E-112	2.91E-70	5.11E-30	1	4	1	4
295	2	AC_KASP_4	HZK_11-0200	0.497684884	8.59E-53	4.90E-25	1.46E-08	0.999999985	1.05E-33	3	0.999999985	3
296	2	AC_KASP_4	HZK_11-0201	0.545634641	1.92E-61	5.78E-31	7.05E-12	1	2.49E-27	3	1	3
297	2	AC_KASP_4	HZK_11-0204	0.887856524	1.83E-159	2.15E-106	1.16E-65	5.43E-27	1	4	1	4
298	2	AC_KASP_4	HZK_11-0206	0.881317782	2.91E-156	9.00E-104	1.35E-63	1.24E-25	1	4	1	4
299	2	AC_KASP_4	HZK_11-0208	0.523253103	2.12E-57	3.41E-28	2.50E-10	1	2.62E-30	3	1	3
300	2	AC_KASP_4	HZK_11-0209	0.482963033	3.87E-50	3.22E-23	1.52E-07	0.999999848	1.17E-35	3	0.999999848	3
301	2	AC_KASP_4	HZK_11-0210	0.897508325	2.41E-164	2.17E-110	8.28E-69	4.62E-29	1	4	1	4
302	2	AC_KASP_4	HZK_11-0215	0.516685462	3.23E-56	2.21E-27	7.12E-10	0.999999999	3.51E-31	3	0.999999999	3
303	2	AC_KASP_4	HZK_11-0216	0.830525821	1.51E-133	3.55E-85	6.06E-49	5.36E-16	1	4	1	4
304	2	AC_KASP_4	HZK_11-0217	0.890996674	4.95E-161	1.12E-107	1.14E-66	1.18E-27	1	4	1	4
305	2	AC_KASP_4	HZK_11-0225	0.906523939	4.31E-169	2.82E-114	7.19E-72	4.48E-31	1	4	1	4
306	2	AC_KASP_4	HZK_11-0226	0.554526864	4.70E-63	4.56E-32	1.70E-12	1	3.83E-26	3	1	3
307	2	AC_KASP_4	HZK_11-0227	0.528746284	2.16E-58	7.13E-29	1.04E-10	1	1.41E-29	3	1	3
308	2	AC_KASP_4	HZK_11-0229	0.91509927	8.43E-174	3.94E-118	6.59E-75	4.50E-33	1	4	1	4
309	2	AC_KASP_4	HZK_11-0231	0.890929133	5.36E-161	1.19E-107	1.19E-66	1.21E-27	1	4	1	4
310	2	AC_KASP_4	HZK_11-0233	0.918044433	1.82E-175	1.70E-119	5.55E-76	8.83E-34	1	4	1	4
311	2	AC_KASP_4	HZK_11-0234	0.529678536	1.47E-58	5.47E-29	8.99E-11	1	1.87E-29	3	1	3
312	2	AC_KASP_4	HZK_11-0235	0.515411743	5.49E-56	3.17E-27	8.72E-10	0.999999999	2.38E-31	3	0.999999999	3
313	2	AC_KASP_4	HZK_11-0239	0.904117189	8.34E-168	3.19E-113	4.86E-71	1.57E-30	1	4	1	4
314	2	AC_KASP_4	HZK_11-0240	0.525469369	8.43E-58	1.81E-28	1.76E-10	1	5.16E-30	3	1	3
315	2	AC_KASP_4	HZK_11-0244	0.523326476	2.05E-57	3.34E-28	2.47E-10	1	2.68E-30	3	1	3
316	2	AC_KASP_4	HZK_11-0245	0.917208539	5.43E-175	4.17E-119	1.12E-75	1.41E-33	1	4	1	4
317	2	AC_KASP_4	HZK_11-0246	0.549814503	3.36E-62	1.75E-31	3.61E-12	1	9.00E-27	3	1	3
318	2	AC_KASP_4	HZK_11-0249	0.518878965	1.30E-56	1.18E-27	5.02E-10	0.999999999	6.87E-31	3	0.999999999	3
319	2	AC_KASP_4	HZK_11-0250	0.569057008	1.08E-65	7.10E-34	1.65E-13	1	3.37E-24	3	1	3
320	2	AC_KASP_4	HZK_11-0253	0.864081896	3.63E-148	3.82E-97	2.26E-58	3.37E-22	1	4	1	4
321	2	AC_KASP_4	HZK_11-0256	0.87568312	1.46E-153	1.46E-101	7.46E-62	1.73E-24	1	4	1	4
322	2	AC_KASP_4	HZK_11-0257	0.511323765	2.99E-55	1.01E-26	1.67E-09	0.999999998	6.81E-32	3	0.999999998	3
323	2	AC_KASP_4	HZK_11-0258	0.906292259	5.74E-169	3.57E-114	8.65E-72	5.05E-31	1	4	1	4
324	2	AC_KASP_4	HZK_11-0260	0.900269579	8.87E-166	1.46E-111	9.85E-70	1.14E-29	1	4	1	4
325	2	AC_KASP_4	HZK_11-0267	0.900263908	8.93E-166	1.46E-111	9.90E-70	1.14E-29	1	4	1	4
326	2	AC_KASP_4	HZK_11-0269	0.513238174	1.35E-55	5.88E-27	1.23E-09	0.999999999	1.22E-31	3	0.999999999	3
327	2	AC_KASP_4	HZK_11-0272	0.938861696	3.88E-188	7.19E-130	3.73E-84	3.72E-39	1	4	1	4
328	2	AC_KASP_4	HZK_11-0276	0.499120381	4.74E-53	3.26E-25	1.17E-08	0.999999988	1.63E-33	3	0.999999988	3
329	2	AC_KASP_4	HZK_11-0282	0.912379949	2.76E-172	6.85E-117	6.26E-74	1.98E-32	1	4	1	4
330	2	AC_KASP_4	HZK_11-0285	0.859909112	2.84E-146	1.36E-95	3.76E-57	2.14E-21	1	4	1	4
331	2	AC_KASP_4	HZK_11-0288	0.552847019	9.48E-63	7.37E-32	2.22E-12	1	2.29E-26	3	1	3
332	2	AC_KASP_4	HZK_11-0289	0.565366554	5.07E-65	2.05E-33	2.99E-13	1	1.08E-24	3	1	3
333	2	AC_KASP_4	HZK_11-0291	0.520021389	8.10E-57	8.54E-28	4.19E-10	1	9.74E-31	3	1	3
334	2	AC_KASP_4	HZK_11-0294	0.528173053	2.74E-58	8.40E-29	1.14E-10	1	1.18E-29	3	1	3
335	2	AC_KASP_4	HZK_11-0298	0.519147166	1.16E-56	1.10E-27	4.81E-10	1	7.46E-31	3	1	3
336	2	AC_KASP_4	HZK_11-0305	0.772995175	6.48E-111	1.21E-66	2.41E-34	2.14E-06	0.999997858	4	0.999997858	4
337	2	AC_KASP_4	HZK_11-0309	0.551830809	1.45E-62	9.85E-32	2.62E-12	1	1.67E-26	3	1	3
338	2	AC_KASP_4	HZK_11-0313	0.887893592	1.75E-159	2.08E-106	1.13E-65	5.33E-27	1	4	1	4
339	2	AC_KASP_4	HZK_11-0314	0.523020349	2.33E-57	3.64E-28	2.60E-10	1	2.44E-30	3	1	3
340	2	AC_KASP_4	HZK_11-0316	0.921064538	3.32E-177	6.42E-121	4.20E-77	1.62E-34	1	4	1	4
341	2	AC_KASP_4	HZK_11-0317	0.528975723	1.96E-58	6.68E-29	1.01E-10	1	1.51E-29	3	1	3
342	2	AC_KASP_4	HZK_11-0319	0.548937478	4.84E-62	2.25E-31	4.16E-12	1	6.88E-27	3	1	3
343	2	AC_KASP_4	HZK_11-0320	0.527836872	3.15E-58	9.24E-29	1.21E-10	1	1.07E-29	3	1	3
344	2	AC_KASP_4	HZK_11-0322	0.48975984	2.30E-51	4.66E-24	5.17E-08	0.999999948	9.34E-35	3	0.999999948	3
345	2	AC_KASP_4	HZK_11-0326	0.527180013	4.14E-58	1.11E-28	1.34E-10	1	8.71E-30	3	1	3
346	2	AC_KASP_4	HZK_11-0332	0.492840967	6.41E-52	1.94E-24	3.17E-08	0.999999968	2.40E-34	3	0.999999968	3
347	2	AC_KASP_4	HZK_11-0333	0.936006826	2.71E-186	2.33E-128	5.77E-83	2.26E-38	1	4	1	4
348	2	AC_KASP_4	HZK_11-0334	0.892631239	7.44E-162	2.37E-108	3.34E-67	5.26E-28	1	4	1	4
349	2	AC_KASP_4	HZK_11-0337	0.511116437	3.26E-55	1.08E-26	1.73E-09	0.999999998	6.40E-32	3	0.999999998	3
350	2	AC_KASP_4	HZK_11-0345	0.931575949	1.67E-183	4.47E-126	3.63E-81	3.44E-37	1	4	1	4
351	2	AC_KASP_4	HZK_11-0346	0.528363345	2.53E-58	7.95E-29	1.11E-10	1	1.25E-29	3	1	3
352	2	AC_KASP_4	HZK_11-0348	0.918629608	8.41E-176	9.05E-120	3.38E-76	6.37E-34	1	4	1	4
353	2	AC_KASP_4	HZK_11-0350	0.558549309	8.76E-64	1.44E-32	8.93E-13	1	1.32E-25	3	1	3
354	2	AC_KASP_4	HZK_11-0351	0.910881859	1.85E-171	3.25E-116	2.13E-73	4.43E-32	1	4	1	4
355	2	AC_KASP_4	HZK_11-0354	0.511741527	2.52E-55	9.00E-27	1.56E-09	0.999999998	7.74E-32	3	0.999999998	3
356	2	AC_KASP_4	HZK_11-0355	0.504342614	5.43E-54	7.38E-26	5.08E-09	0.999999995	8.06E-33	3	0.999999995	3
357	2	AC_KASP_4	HZK_11-0359	0.905503931	1.52E-168	7.91E-114	1.62E-71	7.64E-31	1	4	1	4
358	2	AC_KASP_4	HZK_11-0361	0.532732245	4.12E-59	2.29E-29	5.53E-11	1	4.77E-29	3	1	3
359	2	AC_KASP_4	HZK_11-0362	0.89123481	3.76E-161	8.95E-108	9.51E-67	1.05E-27	1	4	1	4
360	2	AC_KASP_4	HZK_11-0368	0.902976752	3.35E-167	9.97E-113	1.19E-70	2.84E-30	1	4	1	4
361	2	AC_KASP_4	HZK_11-0379	0.916806881	9.17E-175	6.40E-119	1.58E-75	1.76E-33	1	4	1	4
362	2	AC_KASP_4	HZK_11-0380	0.881298959	2.97E-156	9.16E-104	1.37E-63	1.25E-25	1	4	1	4
363	2	AC_KASP_4	HZK_11-0383	0.915822483	3.30E-174	1.83E-118	3.60E-75	3.02E-33	1	4	1	4
364	2	AC_KASP_4	HZK_11-0385	0.903747437	1.31E-167	4.62E-113	6.50E-71	1.90E-30	1	4	1	4
365	2	AC_KASP_4	HZK_11-0392	0.514174741	9.17E-56	4.51E-27	1.06E-09	0.999999999	1.63E-31	3	0.999999999	3
366	2	AC_KASP_4	HZK_11-0393	0.931636823	1.53E-183	4.16E-126	3.43E-81	3.32E-37	1	4	1	4
367	2	AC_KASP_4	HZK_11-0394	0.918444214	1.07E-175	1.11E-119	3.95E-76	7.07E-34	1	4	1	4
368	2	AC_KASP_4	HZK_11-0395	0.53755169	5.55E-60	5.80E-30	2.56E-11	1	2.09E-28	3	1	3
369	2	AC_KASP_4	HZK_11-0396	0.897414512	2.69E-164	2.38E-110	8.90E-69	4.84E-29	1	4	1	4
370	2	AC_KASP_4	HZK_11-0401	0.529819524	1.38E-58	5.25E-29	8.79E-11	1	1.95E-29	3	1	3
371	2	AC_KASP_4	HZK_11-0403	0.885775041	1.95E-158	1.49E-105	5.36E-65	1.48E-26	1	4	1	4
372	2	AC_KASP_4	HZK_11-0406	0.928527565	1.24E-181	1.52E-124	5.84E-80	2.14E-36	1	4	1	4
373	2	AC_KASP_4	HZK_11-0407	0.52085455	5.73E-57	6.74E-28	3.67E-10	1	1.26E-30	3	1	3
374	2	AC_KASP_4	HZK_11-0408	0.501482172	1.78E-53	1.66E-25	8.00E-09	0.999999992	3.36E-33	3	0.999999992	3
375	2	AC_KASP_4	HZK_11-0409	0.530935849	8.69E-59	3.82E-29	7.36E-11	1	2.75E-29	3	1	3
376	2	AC_KASP_4	HZK_11-0413	0.514546426	7.86E-56	4.06E-27	1.00E-09	0.999999999	1.83E-31	3	0.999999999	3
377	2	AC_KASP_4	HZK_11-0414	0.926102134	3.58E-180	2.39E-123	5.12E-79	8.91E-36	1	4	1	4
378	2	AC_KASP_4	HZK_11-0735	0.895101542	4.14E-163	2.23E-109	5.19E-68	1.54E-28	1	4	1	4
379	3	AC_KASP_5	Altus-1	0.314748173	1.87E-42	1	8.50E-14	3.26E-137	0	1	1	1
380	3	AC_KASP_5	Altus-2	0.07584227	1	4.01E-35	1.88E-89	3.42E-255	0	0	1	0
381	3	AC_KASP_5	Altus-3	0.273073457	1.89E-31	1	9.25E-20	2.70E-149	0	1	1	1
382	3	AC_KASP_5	Altus-4	0.262763511	1.19E-28	1	2.81E-21	2.29E-152	0	1	1	1
383	3	AC_KASP_5	Altus-5	0.262978147	1.04E-28	1	3.03E-21	2.65E-152	0	1	1	1
384	3	AC_KASP_5	Colomba-1	0.073609007	1	8.37E-191	0	0	0	0	1	0
385	3	AC_KASP_5	COLOMBA-2	0.095240709	1	1.97E-181	0	0	0	0	1	0
386	3	AC_KASP_5	HZK_11-0001	0.091310104	1	5.36E-29	8.70E-70	9.60E-128	0	0	1	0
387	3	AC_KASP_5	HZK_11-0002	0.261258096	1.22E-27	1	1.31E-11	6.99E-39	1.39E-181	1	1	1
388	3	AC_KASP_5	HZK_11-0003	0.247239353	9.03E-24	1	1.05E-13	3.93E-43	3.75E-191	1	1	1
389	3	AC_KASP_5	HZK_11-0007	0.078862827	1	2.31E-34	4.62E-78	5.29E-139	0	0	1	0
390	3	AC_KASP_5	HZK_11-0011	0.083022939	1	1.57E-32	3.10E-75	3.72E-135	0	0	1	0
391	3	AC_KASP_5	HZK_11-0012	0.090830743	1	3.38E-29	4.27E-70	3.65E-128	0	0	1	0
392	3	AC_KASP_5	HZK_11-0013	0.245728229	2.38E-23	1	6.20E-14	1.35E-43	3.41E-192	1	1	1
393	3	AC_KASP_5	HZK_11-0014	0.085892134	1	2.74E-31	2.54E-73	1.49E-132	0	0	1	0
394	3	AC_KASP_5	HZK_11-0015	0.26885779	1.04E-29	1	1.74E-10	1.31E-36	1.81E-176	1	1	1
395	3	AC_KASP_5	HZK_11-0017	0.087819776	1	1.82E-30	4.71E-72	7.93E-131	0	0	1	0
396	3	AC_KASP_5	HZK_11-0020	0.103424737	1	4.41E-24	3.29E-62	1.96E-117	0	0	1	0
397	3	AC_KASP_5	HZK_11-0022	0.100295986	1	2.52E-25	3.98E-64	4.83E-120	0	0	1	0
398	3	AC_KASP_5	HZK_11-0024	0.101064508	1	5.10E-25	1.18E-63	2.13E-119	0	0	1	0
399	3	AC_KASP_5	HZK_11-0028	0.258970937	5.15E-27	1	6.01E-12	1.43E-39	3.91E-183	1	1	1
400	3	AC_KASP_5	HZK_11-0035	0.265108802	1.08E-28	1	4.88E-11	9.96E-38	5.49E-179	1	1	1
401	3	AC_KASP_5	HZK_11-0036	0.256374863	2.66E-26	1	2.47E-12	2.36E-40	6.74E-185	1	1	1
402	3	AC_KASP_5	HZK_11-0037	0.091133202	1	4.52E-29	6.69E-70	6.72E-128	0	0	1	0
403	3	AC_KASP_5	HZK_11-0038	0.084295172	1	5.61E-32	2.21E-74	5.37E-134	0	0	1	0
404	3	AC_KASP_5	HZK_11-0039	0.096612857	1	8.21E-27	2.03E-66	3.68E-123	0	0	1	0
405	3	AC_KASP_5	HZK_11-0040	0.098808492	1	6.36E-26	4.78E-65	2.70E-121	0	0	1	0
406	3	AC_KASP_5	HZK_11-0041	0.187025721	3.55E-06	0.999996449	3.06E-23	1.89E-62	1.21E-234	1	0.999996449	1
407	3	AC_KASP_5	HZK_11-0042	0.253823894	1.35E-25	1	1.03E-12	3.98E-41	1.23E-186	1	1	1
408	3	AC_KASP_5	HZK_11-0045	0.280465282	7.74E-33	0.999999991	8.61E-09	3.55E-33	9.68E-169	1	0.999999991	1
409	3	AC_KASP_5	HZK_11-0050	0.085866498	1	2.67E-31	2.44E-73	1.41E-132	0	0	1	0
410	3	AC_KASP_5	HZK_11-0052	0.256474529	2.50E-26	1	2.55E-12	2.53E-40	7.88E-185	1	1	1
411	3	AC_KASP_5	HZK_11-0055	0.269049067	9.19E-30	1	1.86E-10	1.49E-36	2.43E-176	1	1	1
412	3	AC_KASP_5	HZK_11-0057	0.088145341	1	2.50E-30	7.70E-72	1.55E-130	0	0	1	0
413	3	AC_KASP_5	HZK_11-0059	0.085750261	1	2.38E-31	2.05E-73	1.11E-132	0	0	1	0
414	3	AC_KASP_5	HZK_11-0065	0.269383443	7.46E-30	1	2.08E-10	1.88E-36	4.08E-176	1	1	1
415	3	AC_KASP_5	HZK_11-0068	0.083062765	1	1.64E-32	3.30E-75	4.05E-135	0	0	1	0
416	3	AC_KASP_5	HZK_11-0069	0.288600082	5.26E-35	0.999999871	1.29E-07	8.50E-31	2.21E-163	1	0.999999871	1
417	3	AC_KASP_5	HZK_11-0070	0.263996885	2.17E-28	1	3.34E-11	4.63E-38	9.79E-180	1	1	1
418	3	AC_KASP_5	HZK_11-0072	0.096463161	1	7.14E-27	1.64E-66	2.74E-123	0	0	1	0
419	3	AC_KASP_5	HZK_11-0076	0.247867373	6.03E-24	1	1.30E-13	6.12E-43	1.02E-190	1	1	1
420	3	AC_KASP_5	HZK_11-0077	0.074432283	1	2.29E-36	3.78E-81	3.33E-143	0	0	1	0
421	3	AC_KASP_5	HZK_11-0079	0.281651872	3.73E-33	0.999999987	1.28E-08	7.91E-33	5.89E-168	1	0.999999987	1
422	3	AC_KASP_5	HZK_11-0081	0.083497639	1	2.53E-32	6.46E-75	1.01E-134	0	0	1	0
423	3	AC_KASP_5	HZK_11-0082	0.07920588	1	3.28E-34	7.95E-78	1.11E-138	0	0	1	0
424	3	AC_KASP_5	HZK_11-0087	0.263342748	3.28E-28	1	2.67E-11	2.95E-38	3.55E-180	1	1	1
425	3	AC_KASP_5	HZK_11-0093	0.100438552	1	2.87E-25	4.88E-64	6.37E-120	0	0	1	0
426	3	AC_KASP_5	HZK_11-0095	0.246256608	1.70E-23	1	7.45E-14	1.97E-43	7.89E-192	1	1	1
427	3	AC_KASP_5	HZK_11-0099	0.28206826	2.88E-33	0.999999985	1.47E-08	1.05E-32	1.11E-167	1	0.999999985	1
428	3	AC_KASP_5	HZK_11-0100	0.265379569	9.12E-29	1	5.35E-11	1.20E-37	8.36E-179	1	1	1
429	3	AC_KASP_5	HZK_11-0103	0.08976426	1	1.21E-29	8.72E-71	4.20E-129	0	0	1	0
430	3	AC_KASP_5	HZK_11-0104	0.097938477	1	2.83E-26	1.37E-65	4.95E-122	0	0	1	0
431	3	AC_KASP_5	HZK_11-0105	0.074547225	1	2.59E-36	4.55E-81	4.30E-143	0	0	1	0
432	3	AC_KASP_5	HZK_11-0106	0.094140222	1	7.99E-28	5.60E-68	2.77E-125	0	0	1	0
433	3	AC_KASP_5	HZK_11-0108	0.292078189	6.31E-36	0.999999594	4.06E-07	8.73E-30	4.17E-161	1	0.999999594	1
434	3	AC_KASP_5	HZK_11-0109	0.269122507	8.77E-30	1	1.90E-10	1.57E-36	2.73E-176	1	1	1
435	3	AC_KASP_5	HZK_11-0111	0.259568886	3.53E-27	1	7.37E-12	2.17E-39	9.95E-183	1	1	1
436	3	AC_KASP_5	HZK_11-0114	0.092906999	1	2.47E-28	9.18E-69	2.37E-126	0	0	1	0
437	3	AC_KASP_5	HZK_11-0119	0.270438568	3.86E-30	1	2.97E-10	3.87E-36	2.07E-175	1	1	1
438	3	AC_KASP_5	HZK_11-0120	0.09256855	1	1.79E-28	5.58E-69	1.20E-126	0	0	1	0
439	3	AC_KASP_5	HZK_11-0121	0.270435074	3.87E-30	1	2.96E-10	3.86E-36	2.06E-175	1	1	1
440	3	AC_KASP_5	HZK_11-0122	0.276142036	1.12E-31	0.999999998	2.02E-09	1.89E-34	1.32E-171	1	0.999999998	1
441	3	AC_KASP_5	HZK_11-0125	0.089940327	1	1.43E-29	1.13E-70	6.01E-129	0	0	1	0
442	3	AC_KASP_5	HZK_11-0127	0.070798205	1	4.75E-38	9.57E-84	9.79E-147	0	0	1	0
443	3	AC_KASP_5	HZK_11-0129	0.257444384	1.35E-26	1	3.56E-12	4.96E-40	3.60E-184	1	1	1
444	3	AC_KASP_5	HZK_11-0130	0.08221988	1	7.01E-33	8.94E-76	6.84E-136	0	0	1	0
445	3	AC_KASP_5	HZK_11-0135	0.287200086	1.24E-34	0.999999919	8.09E-08	3.32E-31	2.66E-164	1	0.999999919	1
446	3	AC_KASP_5	HZK_11-0136	0.261477929	1.06E-27	1	1.42E-11	8.13E-39	1.95E-181	1	1	1
447	3	AC_KASP_5	HZK_11-0138	0.106843224	1	9.64E-23	3.83E-60	1.27E-114	0	0	1	0
448	3	AC_KASP_5	HZK_11-0142	0.306945408	7.90E-40	0.999947092	5.29E-05	1.68E-25	1.84E-151	1	0.999947092	1
449	3	AC_KASP_5	HZK_11-0143	0.257845695	1.05E-26	1	4.09E-12	6.56E-40	6.74E-184	1	1	1
450	3	AC_KASP_5	HZK_11-0145	0.086306822	1	4.12E-31	4.77E-73	3.52E-132	0	0	1	0
451	3	AC_KASP_5	HZK_11-0147	0.272095672	1.38E-30	0.999999999	5.19E-10	1.20E-35	2.65E-174	1	0.999999999	1
452	3	AC_KASP_5	HZK_11-0148	0.09702453	1	1.21E-26	3.69E-66	8.27E-123	0	0	1	0
453	3	AC_KASP_5	HZK_11-0150	0.256033142	3.31E-26	1	2.19E-12	1.86E-40	3.94E-185	1	1	1
454	3	AC_KASP_5	HZK_11-0152	0.100693557	1	3.63E-25	7.00E-64	1.04E-119	0	0	1	0
455	3	AC_KASP_5	HZK_11-0156	0.089688314	1	1.12E-29	7.79E-71	3.60E-129	0	0	1	0
456	3	AC_KASP_5	HZK_11-0158	0.087500839	1	1.33E-30	2.91E-72	4.12E-131	0	0	1	0
457	3	AC_KASP_5	HZK_11-0159	0.082931502	1	1.43E-32	2.69E-75	3.07E-135	0	0	1	0
458	3	AC_KASP_5	HZK_11-0159b	0.078475422	1	1.55E-34	2.50E-78	2.29E-139	0	0	1	0
459	3	AC_KASP_5	HZK_11-0160	0.091708811	1	7.86E-29	1.57E-69	2.14E-127	0	0	1	0
460	3	AC_KASP_5	HZK_11-0161	0.09006676	1	1.62E-29	1.37E-70	7.77E-129	0	0	1	0
461	3	AC_KASP_5	HZK_11-0164	0.263051181	3.93E-28	1	2.42E-11	2.41E-38	2.25E-180	1	1	1
462	3	AC_KASP_5	HZK_11-0166	0.264364532	1.72E-28	1	3.79E-11	5.97E-38	1.73E-179	1	1	1
463	3	AC_KASP_5	HZK_11-0168	0.264466437	1.62E-28	1	3.92E-11	6.40E-38	2.03E-179	1	1	1
464	3	AC_KASP_5	HZK_11-0171	0.086315009	1	4.15E-31	4.83E-73	3.58E-132	0	0	1	0
465	3	AC_KASP_5	HZK_11-0173	0.248084298	5.25E-24	1	1.41E-13	7.13E-43	1.43E-190	1	1	1
466	3	AC_KASP_5	HZK_11-0174	0.305086203	2.41E-39	0.999971115	2.89E-05	4.93E-26	1.17E-152	1	0.999971115	1
467	3	AC_KASP_5	HZK_11-0175	0.318277522	9.08E-43	0.997932694	0.002067306	2.83E-22	3.38E-144	1	0.997932694	1
468	3	AC_KASP_5	HZK_11-0176	0.095726143	1	3.57E-27	5.64E-67	6.42E-124	0	0	1	0
469	3	AC_KASP_5	HZK_11-0177	0.079054041	1	2.81E-34	6.25E-78	7.99E-139	0	0	1	0
470	3	AC_KASP_5	HZK_11-0179	0.250303347	1.27E-24	1	3.04E-13	3.39E-42	4.79E-189	1	1	1
471	3	AC_KASP_5	HZK_11-0180	0.11078775	1	3.21E-21	8.55E-58	1.99E-111	2.9123687625404e-319	0	1	0
472	3	AC_KASP_5	HZK_11-0183	0.098896038	1	6.90E-26	5.41E-65	3.20E-121	0	0	1	0
473	3	AC_KASP_5	HZK_11-0185	0.26911843	8.80E-30	1	1.90E-10	1.57E-36	2.71E-176	1	1	1
474	3	AC_KASP_5	HZK_11-0186	0.091172682	1	4.70E-29	7.09E-70	7.28E-128	0	0	1	0
475	3	AC_KASP_5	HZK_11-0189	0.116666609	1	5.41E-19	2.31E-54	9.32E-107	1.56047924766998e-311	0	1	0
476	3	AC_KASP_5	HZK_11-0190	0.285429424	3.66E-34	0.999999955	4.50E-08	1.01E-31	1.82E-165	1	0.999999955	1
477	3	AC_KASP_5	HZK_11-0191	0.097039917	1	1.22E-26	3.77E-66	8.52E-123	0	0	1	0
478	3	AC_KASP_5	HZK_11-0192	0.098872758	1	6.75E-26	5.24E-65	3.06E-121	0	0	1	0
479	3	AC_KASP_5	HZK_11-0193	0.089578581	1	1.01E-29	6.61E-71	2.88E-129	0	0	1	0
480	3	AC_KASP_5	HZK_11-0194	0.092300878	1	1.39E-28	3.76E-69	7.04E-127	0	0	1	0
481	3	AC_KASP_5	HZK_11-0196	0.289467721	3.10E-35	0.999999829	1.71E-07	1.52E-30	8.17E-163	1	0.999999829	1
482	3	AC_KASP_5	HZK_11-0198	0.265387843	9.07E-29	1	5.36E-11	1.21E-37	8.47E-179	1	1	1
483	3	AC_KASP_5	HZK_11-0199	0.290045869	2.18E-35	0.999999792	2.08E-07	2.24E-30	1.95E-162	1	0.999999792	1
484	3	AC_KASP_5	HZK_11-0200	0.267871518	1.92E-29	1	1.25E-10	6.66E-37	3.95E-177	1	1	1
485	3	AC_KASP_5	HZK_11-0201	0.091273445	1	5.18E-29	8.24E-70	8.92E-128	0	0	1	0
486	3	AC_KASP_5	HZK_11-0204	0.094281759	1	9.13E-28	6.88E-68	3.68E-125	0	0	1	0
487	3	AC_KASP_5	HZK_11-0206	0.261202182	1.26E-27	1	1.29E-11	6.72E-39	1.27E-181	1	1	1
488	3	AC_KASP_5	HZK_11-0208	0.084808638	1	9.35E-32	4.85E-74	1.57E-133	0	0	1	0
489	3	AC_KASP_5	HZK_11-0209	0.246331003	1.62E-23	1	7.65E-14	2.07E-43	8.87E-192	1	1	1
490	3	AC_KASP_5	HZK_11-0210	0.08154812	1	3.56E-33	3.14E-76	1.65E-136	0	0	1	0
491	3	AC_KASP_5	HZK_11-0215	0.098571356	1	5.10E-26	3.40E-65	1.70E-121	0	0	1	0
492	3	AC_KASP_5	HZK_11-0216	0.272871091	8.50E-31	0.999999999	6.74E-10	2.04E-35	8.74E-174	1	0.999999999	1
493	3	AC_KASP_5	HZK_11-0217	0.095619156	1	3.23E-27	4.83E-67	5.20E-124	0	0	1	0
494	3	AC_KASP_5	HZK_11-0225	0.279950989	1.06E-32	0.999999993	7.25E-09	2.50E-33	4.42E-169	1	0.999999993	1
495	3	AC_KASP_5	HZK_11-0226	0.255502692	4.63E-26	1	1.83E-12	1.28E-40	1.72E-185	1	1	1
496	3	AC_KASP_5	HZK_11-0227	0.294171001	1.77E-36	0.99999919	8.10E-07	3.53E-29	9.70E-160	1	0.99999919	1
497	3	AC_KASP_5	HZK_11-0229	0.30385514	5.06E-39	0.999980663	1.93E-05	2.19E-26	1.87E-153	1	0.999980663	1
498	3	AC_KASP_5	HZK_11-0231	0.096255947	1	5.87E-27	1.21E-66	1.83E-123	0	0	1	0
499	3	AC_KASP_5	HZK_11-0233	0.277345631	5.31E-32	0.999999997	3.03E-09	4.28E-34	8.30E-171	1	0.999999997	1
500	3	AC_KASP_5	HZK_11-0234	0.093424672	1	4.05E-28	1.96E-68	6.67E-126	0	0	1	0
501	3	AC_KASP_5	HZK_11-0235	0.237013732	6.69E-21	1	2.92E-15	2.78E-46	3.02E-198	1	1	1
502	3	AC_KASP_5	HZK_11-0239	0.097556973	1	1.98E-26	7.94E-66	2.35E-122	0	0	1	0
503	3	AC_KASP_5	HZK_11-0240	0.082257402	1	7.28E-33	9.47E-76	7.41E-136	0	0	1	0
504	3	AC_KASP_5	HZK_11-0244	0.086452875	1	4.76E-31	5.96E-73	4.75E-132	0	0	1	0
505	3	AC_KASP_5	HZK_11-0245	0.078348488	1	1.36E-34	2.04E-78	1.74E-139	0	0	1	0
506	3	AC_KASP_5	HZK_11-0246	0.282234457	2.60E-33	0.999999984	1.55E-08	1.17E-32	1.43E-167	1	0.999999984	1
507	3	AC_KASP_5	HZK_11-0249	0.290180937	2.00E-35	0.999999783	2.17E-07	2.45E-30	2.40E-162	1	0.999999783	1
508	3	AC_KASP_5	HZK_11-0250	0.086319259	1	4.17E-31	4.86E-73	3.61E-132	0	0	1	0
509	3	AC_KASP_5	HZK_11-0253	0.285003537	4.75E-34	0.999999961	3.90E-08	7.58E-32	9.56E-166	1	0.999999961	1
510	3	AC_KASP_5	HZK_11-0256	0.191058741	2.05E-07	0.999999795	1.43E-22	4.32E-61	1.39E-231	1	0.999999795	1
511	3	AC_KASP_5	HZK_11-0257	0.078577481	1	1.72E-34	2.94E-78	2.86E-139	0	0	1	0
512	3	AC_KASP_5	HZK_11-0258	0.279802573	1.16E-32	0.999999993	6.90E-09	2.26E-33	3.53E-169	1	0.999999993	1
513	3	AC_KASP_5	HZK_11-0260	0.091300076	1	5.31E-29	8.57E-70	9.41E-128	0	0	1	0
514	3	AC_KASP_5	HZK_11-0267	0.259680715	3.29E-27	1	7.66E-12	2.34E-39	1.18E-182	1	1	1
515	3	AC_KASP_5	HZK_11-0269	0.080252284	1	9.55E-34	4.13E-77	1.04E-137	0	0	1	0
516	3	AC_KASP_5	HZK_11-0272	0.224973743	1.82E-17	1	4.02E-17	4.71E-50	9.80E-207	1	1	1
517	3	AC_KASP_5	HZK_11-0276	0.256618632	2.28E-26	1	2.68E-12	2.79E-40	9.87E-185	1	1	1
518	3	AC_KASP_5	HZK_11-0282	0.09541795	1	2.67E-27	3.60E-67	3.49E-124	0	0	1	0
519	3	AC_KASP_5	HZK_11-0285	0.092672559	1	1.98E-28	6.50E-69	1.48E-126	0	0	1	0
520	3	AC_KASP_5	HZK_11-0288	0.416638348	5.53E-78	2.31E-11	0.99999367	6.33E-06	4.44E-94	2	0.99999367	2
521	3	AC_KASP_5	HZK_11-0289	0.107029085	1	1.14E-22	4.96E-60	1.80E-114	4.94065645841247e-324	0	1	0
522	3	AC_KASP_5	HZK_11-0291	0.261616645	9.70E-28	1	1.48E-11	8.95E-39	2.42E-181	1	1	1
523	3	AC_KASP_5	HZK_11-0294	0.102720266	1	2.32E-24	1.23E-62	5.12E-118	0	0	1	0
524	3	AC_KASP_5	HZK_11-0298	0.088152626	1	2.52E-30	7.79E-72	1.57E-130	0	0	1	0
525	3	AC_KASP_5	HZK_11-0305	0.245824831	2.24E-23	1	6.41E-14	1.45E-43	3.97E-192	1	1	1
526	3	AC_KASP_5	HZK_11-0309	0.24740778	8.10E-24	1	1.11E-13	4.43E-43	4.90E-191	1	1	1
527	3	AC_KASP_5	HZK_11-0313	0.098956616	1	7.29E-26	5.90E-65	3.60E-121	0	0	1	0
528	3	AC_KASP_5	HZK_11-0314	0.085269771	1	1.48E-31	9.82E-74	4.09E-133	0	0	1	0
529	3	AC_KASP_5	HZK_11-0316	0.241455542	3.75E-22	1	1.39E-14	6.58E-45	3.75E-195	1	1	1
530	3	AC_KASP_5	HZK_11-0317	0.129068107	1	1.89E-14	2.34E-47	3.16E-97	9.21E-296	0	1	0
531	3	AC_KASP_5	HZK_11-0319	0.094267201	1	9.01E-28	6.74E-68	3.57E-125	0	0	1	0
532	3	AC_KASP_5	HZK_11-0320	0.303514093	6.22E-39	0.999982699	1.73E-05	1.75E-26	1.13E-153	1	0.999982699	1
533	3	AC_KASP_5	HZK_11-0322	0.073869348	1	1.27E-36	1.51E-81	9.57E-144	0	0	1	0
534	3	AC_KASP_5	HZK_11-0326	0.083111462	1	1.72E-32	3.56E-75	4.48E-135	0	0	1	0
535	3	AC_KASP_5	HZK_11-0332	0.092711989	1	2.05E-28	6.89E-69	1.61E-126	0	0	1	0
536	3	AC_KASP_5	HZK_11-0333	0.074381015	1	2.17E-36	3.47E-81	2.98E-143	0	0	1	0
537	3	AC_KASP_5	HZK_11-0334	0.090721009	1	3.04E-29	3.63E-70	2.92E-128	0	0	1	0
538	3	AC_KASP_5	HZK_11-0337	0.269881736	5.46E-30	1	2.46E-10	2.64E-36	8.79E-176	1	1	1
539	3	AC_KASP_5	HZK_11-0345	0.083339518	1	2.16E-32	5.06E-75	7.24E-135	0	0	1	0
540	3	AC_KASP_5	HZK_11-0346	0.08087958	1	1.81E-33	1.11E-76	3.98E-137	0	0	1	0
541	3	AC_KASP_5	HZK_11-0348	0.269885733	5.45E-30	1	2.46E-10	2.65E-36	8.84E-176	1	1	1
542	3	AC_KASP_5	HZK_11-0350	0.090182449	1	1.81E-29	1.63E-70	9.82E-129	0	0	1	0
543	3	AC_KASP_5	HZK_11-0351	0.506831338	1.78E-118	4.46E-30	1.23E-07	0.999999877	5.85E-59	3	0.999999877	3
544	3	AC_KASP_5	HZK_11-0354	0.092545279	1	1.75E-28	5.39E-69	1.15E-126	0	0	1	0
545	3	AC_KASP_5	HZK_11-0355	0.274860208	2.47E-31	0.999999999	1.32E-09	7.90E-35	1.85E-172	1	0.999999999	1
546	3	AC_KASP_5	HZK_11-0359	0.266476018	4.59E-29	1	7.76E-11	2.55E-37	4.57E-178	1	1	1
547	3	AC_KASP_5	HZK_11-0361	0.254753909	7.45E-26	1	1.41E-12	7.62E-41	5.30E-186	1	1	1
548	3	AC_KASP_5	HZK_11-0362	0.09687461	1	1.05E-26	2.97E-66	6.16E-123	0	0	1	0
549	3	AC_KASP_5	HZK_11-0368	0.269993356	5.10E-30	1	2.55E-10	2.85E-36	1.04E-175	1	1	1
550	3	AC_KASP_5	HZK_11-0379	0.269397898	7.39E-30	1	2.09E-10	1.90E-36	4.17E-176	1	1	1
551	3	AC_KASP_5	HZK_11-0380	0.285794691	2.93E-34	0.999999949	5.08E-08	1.29E-31	3.17E-165	1	0.999999949	1
552	3	AC_KASP_5	HZK_11-0383	0.092809644	1	2.25E-28	7.96E-69	1.95E-126	0	0	1	0
553	3	AC_KASP_5	HZK_11-0385	0.260318929	2.20E-27	1	9.53E-12	3.65E-39	3.21E-182	1	1	1
554	3	AC_KASP_5	HZK_11-0392	0.264850803	1.27E-28	1	4.47E-11	8.34E-38	3.68E-179	1	1	1
555	3	AC_KASP_5	HZK_11-0393	0.298320605	1.43E-37	0.999996835	3.16E-06	5.59E-28	4.87E-157	1	0.999996835	1
556	3	AC_KASP_5	HZK_11-0394	0.242571454	1.82E-22	1	2.06E-14	1.45E-44	2.23E-194	1	1	1
557	3	AC_KASP_5	HZK_11-0395	0.245751494	2.35E-23	1	6.25E-14	1.38E-43	3.53E-192	1	1	1
558	3	AC_KASP_5	HZK_11-0396	0.285886536	2.77E-34	0.999999948	5.23E-08	1.37E-31	3.64E-165	1	0.999999948	1
559	3	AC_KASP_5	HZK_11-0401	0.102478091	1	1.86E-24	8.71E-63	3.22E-118	0	0	1	0
560	3	AC_KASP_5	HZK_11-0403	0.278036024	3.46E-32	0.999999996	3.82E-09	6.84E-34	2.38E-170	1	0.999999996	1
561	3	AC_KASP_5	HZK_11-0406	0.288268751	6.44E-35	0.999999885	1.15E-07	6.81E-31	1.34E-163	1	0.999999885	1
562	3	AC_KASP_5	HZK_11-0407	0.106395425	1	6.45E-23	2.06E-60	5.47E-115	0	0	1	0
563	3	AC_KASP_5	HZK_11-0408	0.263360682	3.24E-28	1	2.69E-11	2.99E-38	3.65E-180	1	1	1
564	3	AC_KASP_5	HZK_11-0409	0.09038727	1	2.20E-29	2.21E-70	1.49E-128	0	0	1	0
565	3	AC_KASP_5	HZK_11-0413	0.100953555	1	4.61E-25	1.01E-63	1.72E-119	0	0	1	0
566	3	AC_KASP_5	HZK_11-0414	0.256455621	2.53E-26	1	2.54E-12	2.50E-40	7.65E-185	1	1	1
567	3	AC_KASP_5	HZK_11-0735	0.27194089	1.52E-30	1	4.93E-10	1.08E-35	2.09E-174	1	1	1
568	4	AC_KASP_6	Altus-1	0.883080739	5.91E-154	1.58E-88	7.02E-41	2.30E-10	1	4	1	NA
569	4	AC_KASP_6	Altus-2	0.802462584	2.95E-144	3.49E-82	4.88E-37	1.43E-08	0.999999986	4	0.999999986	NA
570	4	AC_KASP_6	Altus-3	0.840847205	1.28E-148	4.88E-85	9.12E-39	2.23E-09	0.999999998	4	0.999999998	NA
571	4	AC_KASP_6	Altus-4	0.782564519	4.01E-142	8.67E-81	3.41E-36	3.54E-08	0.999999965	4	0.999999965	NA
572	4	AC_KASP_6	Altus-5	0.814186886	1.50E-145	4.96E-83	1.50E-37	8.23E-09	0.999999992	4	0.999999992	NA
573	4	AC_KASP_6	Colomba-1	0.818321442	2.34E-162	1.10E-95	1.23E-45	6.65E-12	1	4	1	NA
574	4	AC_KASP_6	COLOMBA-2	0.80820768	3.15E-161	6.03E-95	3.43E-45	1.08E-11	1	4	1	NA
575	4	AC_KASP_6	HZK_11-0001	0.827107762	2.37E-22	4.85E-11	1.44E-05	0.005771398	0.994214164	4	0.994214164	NA
576	4	AC_KASP_6	HZK_11-0002	0.81835178	2.34E-21	2.17E-10	3.57E-05	0.008791606	0.991172675	4	0.991172675	NA
577	4	AC_KASP_6	HZK_11-0003	0.816998223	3.32E-21	2.73E-10	4.10E-05	0.009374753	0.990584228	4	0.990584228	NA
578	4	AC_KASP_6	HZK_11-0007	0.843021958	3.25E-24	2.94E-12	2.65E-06	0.002619625	0.997377729	4	0.997377729	NA
579	4	AC_KASP_6	HZK_11-0011	0.775709803	9.09E-17	2.14E-07	0.002272097	0.059253793	0.938473897	4	0.938473897	NA
580	4	AC_KASP_6	HZK_11-0012	0.710726958	1.00E-10	0.001359237	0.308188159	0.343985694	0.346466911	4	0.346466911	NA
581	4	AC_KASP_6	HZK_11-0013	0.714821161	4.75E-11	0.000880768	0.25225668	0.340933373	0.405929179	4	0.405929179	NA
582	4	AC_KASP_6	HZK_11-0014	0.897818567	2.43E-31	6.40E-17	3.98E-09	0.000126549	0.999873447	4	0.999873447	NA
583	4	AC_KASP_6	HZK_11-0015	0.804890041	7.28E-20	2.05E-09	0.000138734	0.016486451	0.983374813	4	0.983374813	NA
584	4	AC_KASP_6	HZK_11-0017	0.757038416	6.93E-15	3.54E-06	0.012036293	0.123440589	0.864519579	4	0.864519579	NA
585	4	AC_KASP_6	HZK_11-0020	0.806250533	5.17E-20	1.64E-09	0.000121187	0.01548717	0.984391641	4	0.984391641	NA
586	4	AC_KASP_6	HZK_11-0022	0.860003513	2.73E-26	1.29E-13	3.99E-07	0.001084632	0.998914969	4	0.998914969	NA
587	4	AC_KASP_6	HZK_11-0024	0.779513061	3.68E-17	1.19E-07	0.001597048	0.050536108	0.947866726	4	0.947866726	NA
588	4	AC_KASP_6	HZK_11-0028	0.780341307	3.02E-17	1.04E-07	0.001478273	0.048797648	0.949723975	4	0.949723975	NA
589	4	AC_KASP_6	HZK_11-0035	0.871247406	1.01E-27	1.49E-14	1.08E-07	0.000589815	0.999410077	4	0.999410077	NA
590	4	AC_KASP_6	HZK_11-0036	0.800382685	2.25E-19	4.28E-09	0.000216485	0.020247251	0.979536259	4	0.979536259	NA
591	4	AC_KASP_6	HZK_11-0037	0.870044646	1.44E-27	1.88E-14	1.24E-07	0.000630199	0.999369677	4	0.999369677	NA
592	4	AC_KASP_6	HZK_11-0038	0.85473748	1.23E-25	3.45E-13	7.24E-07	0.001432376	0.998566899	4	0.998566899	NA
593	4	AC_KASP_6	HZK_11-0039	0.849283246	5.72E-25	9.44E-13	1.33E-06	0.001901941	0.998096728	4	0.998096728	NA
594	4	AC_KASP_6	HZK_11-0040	0.857129876	6.23E-26	2.21E-13	5.53E-07	0.001263059	0.998736388	4	0.998736388	NA
595	4	AC_KASP_6	HZK_11-0041	0.840800871	5.97E-24	4.37E-12	3.37E-06	0.002930827	0.997065806	4	0.997065806	NA
596	4	AC_KASP_6	HZK_11-0042	0.566945865	0.002226874	0.910040396	0.087563053	0.000169023	6.55E-07	1	0.910040396	NA
597	4	AC_KASP_6	HZK_11-0045	0.839684451	8.10E-24	5.34E-12	3.80E-06	0.003100163	0.996896039	4	0.996896039	NA
598	4	AC_KASP_6	HZK_11-0050	0.812974291	9.35E-21	5.36E-10	6.17E-05	0.011331933	0.988606336	4	0.988606336	NA
599	4	AC_KASP_6	HZK_11-0052	0.814826213	5.81E-21	3.93E-10	5.12E-05	0.010387563	0.989561268	4	0.989561268	NA
600	4	AC_KASP_6	HZK_11-0055	0.856522014	7.41E-26	2.48E-13	5.92E-07	0.001304193	0.998695215	4	0.998695215	NA
601	4	AC_KASP_6	HZK_11-0057	0.896783002	3.41E-31	8.01E-17	4.56E-09	0.000134787	0.999865208	4	0.999865208	NA
602	4	AC_KASP_6	HZK_11-0059	0.863614045	9.58E-27	6.50E-14	2.64E-07	0.000894033	0.999105704	4	0.999105704	NA
603	4	AC_KASP_6	HZK_11-0065	0.832165769	6.17E-23	2.01E-11	8.48E-06	0.004506098	0.995485421	4	0.995485421	NA
604	4	AC_KASP_6	HZK_11-0068	0.816671786	3.61E-21	2.88E-10	4.24E-05	0.009520767	0.990436825	4	0.990436825	NA
605	4	AC_KASP_6	HZK_11-0069	0.849982353	4.71E-25	8.30E-13	1.23E-06	0.001834513	0.998164255	4	0.998164255	NA
606	4	AC_KASP_6	HZK_11-0070	0.799063666	3.13E-19	5.31E-09	0.000246375	0.021491461	0.978262158	4	0.978262158	NA
607	4	AC_KASP_6	HZK_11-0072	0.810777562	1.64E-20	7.74E-10	7.70E-05	0.012557241	0.98736572	4	0.98736572	NA
608	4	AC_KASP_6	HZK_11-0076	0.723439357	9.14E-12	0.000328884	0.154541659	0.313320878	0.531808579	4	0.531808579	NA
609	4	AC_KASP_6	HZK_11-0077	0.831937243	6.55E-23	2.10E-11	8.69E-06	0.004557085	0.995434226	4	0.995434226	NA
610	4	AC_KASP_6	HZK_11-0079	0.874833738	3.43E-28	7.36E-15	7.05E-08	0.00048335	0.99951658	4	0.99951658	NA
611	4	AC_KASP_6	HZK_11-0081	0.759633495	3.84E-15	2.42E-06	0.009616076	0.112107876	0.87827363	4	0.87827363	NA
612	4	AC_KASP_6	HZK_11-0082	0.864330224	7.77E-27	5.67E-14	2.43E-07	0.000860187	0.99913957	4	0.99913957	NA
613	4	AC_KASP_6	HZK_11-0087	0.819801351	1.61E-21	1.70E-10	3.08E-05	0.008205221	0.991763994	4	0.991763994	NA
614	4	AC_KASP_6	HZK_11-0093	0.859735355	2.95E-26	1.36E-13	4.11E-07	0.001100219	0.99889937	4	0.99889937	NA
615	4	AC_KASP_6	HZK_11-0095	0.782861288	1.65E-17	7.04E-08	0.001167258	0.043835594	0.954997077	4	0.954997077	NA
616	4	AC_KASP_6	HZK_11-0099	0.83855948	1.10E-23	6.52E-12	4.29E-06	0.003280136	0.996715576	4	0.996715576	NA
617	4	AC_KASP_6	HZK_11-0100	0.832293302	5.96E-23	1.97E-11	8.37E-06	0.004477879	0.995513753	4	0.995513753	NA
618	4	AC_KASP_6	HZK_11-0103	0.815600406	4.76E-21	3.45E-10	4.73E-05	0.010015244	0.989937458	4	0.989937458	NA
619	4	AC_KASP_6	HZK_11-0104	0.836842635	1.75E-23	8.84E-12	5.16E-06	0.003573978	0.996420866	4	0.996420866	NA
620	4	AC_KASP_6	HZK_11-0105	0.88205418	3.76E-29	1.73E-15	2.94E-08	0.00032128	0.99967869	4	0.99967869	NA
621	4	AC_KASP_6	HZK_11-0106	0.871765831	8.63E-28	1.35E-14	1.02E-07	0.00057317	0.999426729	4	0.999426729	NA
622	4	AC_KASP_6	HZK_11-0108	0.840733121	6.08E-24	4.43E-12	3.39E-06	0.002940848	0.99705576	4	0.99705576	NA
623	4	AC_KASP_6	HZK_11-0109	0.817879678	2.64E-21	2.35E-10	3.75E-05	0.008990989	0.990971524	4	0.990971524	NA
624	4	AC_KASP_6	HZK_11-0111	0.833421459	4.40E-23	1.62E-11	7.42E-06	0.004235439	0.995757136	4	0.995757136	NA
625	4	AC_KASP_6	HZK_11-0114	0.855208413	1.08E-25	3.17E-13	6.87E-07	0.00139744	0.998601873	4	0.998601873	NA
626	4	AC_KASP_6	HZK_11-0119	0.847100776	1.05E-24	1.40E-12	1.69E-06	0.002127832	0.997870474	4	0.997870474	NA
627	4	AC_KASP_6	HZK_11-0120	0.855194723	1.08E-25	3.17E-13	6.88E-07	0.001398444	0.998600868	4	0.998600868	NA
628	4	AC_KASP_6	HZK_11-0121	0.863488443	9.94E-27	6.66E-14	2.67E-07	0.000900096	0.999099636	4	0.999099636	NA
629	4	AC_KASP_6	HZK_11-0122	0.86755316	3.02E-27	3.05E-14	1.67E-07	0.000722262	0.999277571	4	0.999277571	NA
630	4	AC_KASP_6	HZK_11-0125	0.892178547	1.53E-30	2.14E-16	8.26E-09	0.000177821	0.999822171	4	0.999822171	NA
631	4	AC_KASP_6	HZK_11-0127	0.797446787	4.67E-19	6.90E-09	0.000288545	0.023114213	0.976597235	4	0.976597235	NA
632	4	AC_KASP_6	HZK_11-0129	0.793377405	1.28E-18	1.33E-08	0.0004283	0.027718392	0.971853294	4	0.971853294	NA
633	4	AC_KASP_6	HZK_11-0130	0.768036444	5.52E-16	6.90E-07	0.004570424	0.080965619	0.914463267	4	0.914463267	NA
634	4	AC_KASP_6	HZK_11-0135	0.892629333	1.32E-30	1.94E-16	7.80E-09	0.000173103	0.99982689	4	0.99982689	NA
635	4	AC_KASP_6	HZK_11-0136	0.760902463	2.87E-15	2.00E-06	0.008608166	0.10686786	0.884521969	4	0.884521969	NA
636	4	AC_KASP_6	HZK_11-0138	0.84960769	5.23E-25	8.89E-13	1.28E-06	0.001870363	0.998128353	4	0.998128353	NA
637	4	AC_KASP_6	HZK_11-0142	0.886894375	8.26E-30	6.44E-16	1.61E-08	0.000242843	0.999757141	4	0.999757141	NA
638	4	AC_KASP_6	HZK_11-0143	0.823124579	6.75E-22	9.62E-11	2.19E-05	0.006997482	0.992980666	4	0.992980666	NA
639	4	AC_KASP_6	HZK_11-0145	0.8379371	1.30E-23	7.28E-12	4.58E-06	0.00338391	0.996611506	4	0.996611506	NA
640	4	AC_KASP_6	HZK_11-0147	0.826006977	3.16E-22	5.87E-11	1.62E-05	0.006088173	0.99389563	4	0.99389563	NA
641	4	AC_KASP_6	HZK_11-0148	0.853149404	1.93E-25	4.64E-13	8.66E-07	0.001556364	0.99844277	4	0.99844277	NA
642	4	AC_KASP_6	HZK_11-0150	0.779081697	4.07E-17	1.27E-07	0.001662522	0.051463436	0.946873916	4	0.946873916	NA
643	4	AC_KASP_6	HZK_11-0152	0.847136845	1.04E-24	1.40E-12	1.69E-06	0.002123901	0.997874412	4	0.997874412	NA
644	4	AC_KASP_6	HZK_11-0156	0.85971334	2.97E-26	1.36E-13	4.12E-07	0.001101508	0.99889808	4	0.99889808	NA
645	4	AC_KASP_6	HZK_11-0158	0.853649251	1.68E-25	4.23E-13	8.18E-07	0.001516286	0.998482895	4	0.998482895	NA
646	4	AC_KASP_6	HZK_11-0159	0.79573796	7.13E-19	9.09E-09	0.000340759	0.024953161	0.97470607	4	0.97470607	NA
647	4	AC_KASP_6	HZK_11-0159b	0.843944918	2.52E-24	2.49E-12	2.39E-06	0.002499736	0.997497871	4	0.997497871	NA
648	4	AC_KASP_6	HZK_11-0160	0.873917524	4.52E-28	8.83E-15	7.86E-08	0.000508685	0.999491236	4	0.999491236	NA
649	4	AC_KASP_6	HZK_11-0161	0.859586046	3.08E-26	1.40E-13	4.18E-07	0.001108988	0.998890593	4	0.998890593	NA
650	4	AC_KASP_6	HZK_11-0164	0.730533497	2.19E-12	0.00013684	0.096999314	0.275396137	0.627467709	4	0.627467709	NA
651	4	AC_KASP_6	HZK_11-0166	0.841844192	4.49E-24	3.63E-12	3.01E-06	0.002780524	0.997216469	4	0.997216469	NA
652	4	AC_KASP_6	HZK_11-0168	0.846859176	1.12E-24	1.47E-12	1.74E-06	0.002154342	0.997843919	4	0.997843919	NA
653	4	AC_KASP_6	HZK_11-0171	0.832903499	5.06E-23	1.77E-11	7.84E-06	0.004345162	0.995646993	4	0.995646993	NA
654	4	AC_KASP_6	HZK_11-0173	0.797218651	4.94E-19	7.16E-09	0.000295035	0.023352184	0.976352773	4	0.976352773	NA
655	4	AC_KASP_6	HZK_11-0174	0.902662034	4.81E-32	2.22E-17	2.10E-09	9.39E-05	0.999906137	4	0.999906137	NA
656	4	AC_KASP_6	HZK_11-0175	0.856492044	7.47E-26	2.49E-13	5.94E-07	0.001306253	0.998693153	4	0.998693153	NA
657	4	AC_KASP_6	HZK_11-0176	0.855823417	9.04E-26	2.82E-13	6.41E-07	0.001353026	0.998646333	4	0.998646333	NA
658	4	AC_KASP_6	HZK_11-0177	0.828193055	1.78E-22	4.02E-11	1.29E-05	0.005474408	0.994512703	4	0.994512703	NA
659	4	AC_KASP_6	HZK_11-0179	0.793756194	1.16E-18	1.25E-08	0.000412907	0.027256273	0.972330808	4	0.972330808	NA
660	4	AC_KASP_6	HZK_11-0180	0.870832279	1.14E-27	1.62E-14	1.13E-07	0.00060347	0.999396416	4	0.999396416	NA
661	4	AC_KASP_6	HZK_11-0183	0.869867669	1.52E-27	1.95E-14	1.27E-07	0.000636355	0.999363517	4	0.999363517	NA
662	4	AC_KASP_6	HZK_11-0185	0.840031401	7.37E-24	5.02E-12	3.66E-06	0.003046571	0.99694977	4	0.99694977	NA
663	4	AC_KASP_6	HZK_11-0186	0.846849454	1.13E-24	1.47E-12	1.74E-06	0.002155415	0.997842844	4	0.997842844	NA
664	4	AC_KASP_6	HZK_11-0189	0.646920001	1.04E-06	0.123861385	0.821269132	0.05079112	0.004077321	2	0.821269132	NA
665	4	AC_KASP_6	HZK_11-0190	0.874094769	4.29E-28	8.52E-15	7.70E-08	0.000503689	0.999496234	4	0.999496234	NA
666	4	AC_KASP_6	HZK_11-0191	0.876448124	2.10E-28	5.35E-15	5.81E-08	0.000441566	0.999558376	4	0.999558376	NA
667	4	AC_KASP_6	HZK_11-0192	0.833105119	4.79E-23	1.71E-11	7.68E-06	0.004302136	0.995690186	4	0.995690186	NA
668	4	AC_KASP_6	HZK_11-0193	0.844981542	1.89E-24	2.06E-12	2.14E-06	0.002371277	0.997626587	4	0.997626587	NA
669	4	AC_KASP_6	HZK_11-0194	0.788472855	4.23E-18	2.91E-08	0.000685892	0.034395906	0.964918173	4	0.964918173	NA
670	4	AC_KASP_6	HZK_11-0196	0.834409827	3.38E-23	1.36E-11	6.68E-06	0.004033308	0.995960008	4	0.995960008	NA
671	4	AC_KASP_6	HZK_11-0198	0.834890762	2.97E-23	1.25E-11	6.35E-06	0.003938289	0.996055361	4	0.996055361	NA
672	4	AC_KASP_6	HZK_11-0199	0.890429672	2.68E-30	3.08E-16	1.03E-08	0.000197284	0.999802705	4	0.999802705	NA
673	4	AC_KASP_6	HZK_11-0200	0.840880201	5.84E-24	4.31E-12	3.34E-06	0.002919134	0.997077528	4	0.997077528	NA
674	4	AC_KASP_6	HZK_11-0201	0.834438294	3.35E-23	1.35E-11	6.66E-06	0.004027624	0.995965712	4	0.995965712	NA
675	4	AC_KASP_6	HZK_11-0204	0.843082017	3.19E-24	2.91E-12	2.63E-06	0.002611661	0.99738571	4	0.99738571	NA
676	4	AC_KASP_6	HZK_11-0206	0.85936228	3.28E-26	1.46E-13	4.29E-07	0.001122254	0.998877316	4	0.998877316	NA
677	4	AC_KASP_6	HZK_11-0208	0.784852451	1.02E-17	5.15E-08	0.000967422	0.040244207	0.958788319	4	0.958788319	NA
678	4	AC_KASP_6	HZK_11-0209	0.843602371	2.77E-24	2.65E-12	2.48E-06	0.002543613	0.997453904	4	0.997453904	NA
679	4	AC_KASP_6	HZK_11-0210	0.846259423	1.33E-24	1.64E-12	1.86E-06	0.002221507	0.997776636	4	0.997776636	NA
680	4	AC_KASP_6	HZK_11-0215	0.794788632	9.01E-19	1.06E-08	0.000373637	0.026032823	0.973593529	4	0.973593529	NA
681	4	AC_KASP_6	HZK_11-0216	0.812195354	1.14E-20	6.11E-10	6.68E-05	0.011752888	0.988180327	4	0.988180327	NA
682	4	AC_KASP_6	HZK_11-0217	0.86096524	2.07E-26	1.08E-13	3.57E-07	0.001030428	0.998969214	4	0.998969214	NA
683	4	AC_KASP_6	HZK_11-0225	0.876635263	1.99E-28	5.15E-15	5.68E-08	0.000436948	0.999562995	4	0.999562995	NA
684	4	AC_KASP_6	HZK_11-0226	0.817346847	3.03E-21	2.57E-10	3.96E-05	0.009221155	0.99073926	4	0.99073926	NA
685	4	AC_KASP_6	HZK_11-0227	0.886181794	1.03E-29	7.46E-16	1.76E-08	0.000253141	0.999746842	4	0.999746842	NA
686	4	AC_KASP_6	HZK_11-0229	0.856826269	6.79E-26	2.34E-13	5.72E-07	0.001283449	0.998715979	4	0.998715979	NA
687	4	AC_KASP_6	HZK_11-0231	0.8632851	1.05E-26	6.92E-14	2.74E-07	0.000909995	0.999089731	4	0.999089731	NA
688	4	AC_KASP_6	HZK_11-0233	0.852562608	2.28E-25	5.17E-13	9.24E-07	0.00160469	0.998394385	4	0.998394385	NA
689	4	AC_KASP_6	HZK_11-0234	0.821031512	1.17E-21	1.38E-10	2.71E-05	0.007736815	0.99223606	4	0.99223606	NA
690	4	AC_KASP_6	HZK_11-0235	0.801234382	1.82E-19	3.73E-09	0.000199099	0.019480058	0.980320839	4	0.980320839	NA
691	4	AC_KASP_6	HZK_11-0239	0.828480004	1.65E-22	3.82E-11	1.25E-05	0.005398339	0.994589154	4	0.994589154	NA
692	4	AC_KASP_6	HZK_11-0240	0.832151538	6.19E-23	2.02E-11	8.49E-06	0.004509257	0.995482248	4	0.995482248	NA
693	4	AC_KASP_6	HZK_11-0244	0.805833764	5.74E-20	1.75E-09	0.000126318	0.015787064	0.984086616	4	0.984086616	NA
694	4	AC_KASP_6	HZK_11-0245	0.843617423	2.76E-24	2.64E-12	2.48E-06	0.002541669	0.997455851	4	0.997455851	NA
695	4	AC_KASP_6	HZK_11-0246	0.817634429	2.82E-21	2.45E-10	3.84E-05	0.009096246	0.990865316	4	0.990865316	NA
696	4	AC_KASP_6	HZK_11-0249	0.84609832	1.39E-24	1.69E-12	1.89E-06	0.002239883	0.997758226	4	0.997758226	NA
697	4	AC_KASP_6	HZK_11-0250	0.87113671	1.04E-27	1.52E-14	1.09E-07	0.000593428	0.999406463	4	0.999406463	NA
698	4	AC_KASP_6	HZK_11-0253	0.850890496	3.65E-25	7.03E-13	1.11E-06	0.001750292	0.998248594	4	0.998248594	NA
699	4	AC_KASP_6	HZK_11-0256	0.808564214	2.88E-20	1.12E-09	9.62E-05	0.013917505	0.985986297	4	0.985986297	NA
700	4	AC_KASP_6	HZK_11-0257	0.80504386	7.00E-20	2.00E-09	0.000136632	0.016370504	0.983492862	4	0.983492862	NA
701	4	AC_KASP_6	HZK_11-0258	0.845853525	1.49E-24	1.76E-12	1.94E-06	0.002268081	0.997729977	4	0.997729977	NA
702	4	AC_KASP_6	HZK_11-0260	0.74069736	2.58E-13	3.58E-05	0.045975777	0.212515172	0.741473278	4	0.741473278	NA
703	4	AC_KASP_6	HZK_11-0267	0.863377917	1.03E-26	6.80E-14	2.71E-07	0.000905464	0.999094265	4	0.999094265	NA
704	4	AC_KASP_6	HZK_11-0269	0.777101859	6.53E-17	1.72E-07	0.001997937	0.055918461	0.94208343	4	0.94208343	NA
705	4	AC_KASP_6	HZK_11-0272	0.790033508	2.89E-18	2.27E-08	0.000590811	0.032124986	0.967284181	4	0.967284181	NA
706	4	AC_KASP_6	HZK_11-0276	0.747974513	5.28E-14	1.30E-05	0.025760269	0.169441314	0.804785388	4	0.804785388	NA
707	4	AC_KASP_6	HZK_11-0282	0.849480798	5.42E-25	9.10E-13	1.30E-06	0.001882654	0.998116044	4	0.998116044	NA
708	4	AC_KASP_6	HZK_11-0285	0.822668924	7.60E-22	1.04E-10	2.29E-05	0.007152499	0.992824594	4	0.992824594	NA
709	4	AC_KASP_6	HZK_11-0288	0.852349978	2.42E-25	5.37E-13	9.46E-07	0.001622549	0.998376505	4	0.998376505	NA
710	4	AC_KASP_6	HZK_11-0289	0.808003409	3.32E-20	1.23E-09	0.000101747	0.014283584	0.985614668	4	0.985614668	NA
711	4	AC_KASP_6	HZK_11-0291	0.766778118	7.40E-16	8.34E-07	0.005116728	0.085110476	0.909771963	4	0.909771963	NA
712	4	AC_KASP_6	HZK_11-0294	0.80459583	7.84E-20	2.15E-09	0.000142843	0.016710379	0.983146777	4	0.983146777	NA
713	4	AC_KASP_6	HZK_11-0298	0.852314162	2.44E-25	5.41E-13	9.50E-07	0.001625576	0.998373474	4	0.998373474	NA
714	4	AC_KASP_6	HZK_11-0305	0.780288061	3.05E-17	1.05E-07	0.001485644	0.048907765	0.949606486	4	0.949606486	NA
715	4	AC_KASP_6	HZK_11-0309	0.861838882	1.61E-26	9.11E-14	3.23E-07	0.000983412	0.999016265	4	0.999016265	NA
716	4	AC_KASP_6	HZK_11-0313	0.831744966	6.90E-23	2.17E-11	8.87E-06	0.004600407	0.995390725	4	0.995390725	NA
717	4	AC_KASP_6	HZK_11-0314	0.779867844	3.38E-17	1.12E-07	0.001545078	0.04978471	0.9486701	4	0.9486701	NA
718	4	AC_KASP_6	HZK_11-0316	0.739245522	3.52E-13	4.36E-05	0.051399694	0.221525861	0.727030885	4	0.727030885	NA
719	4	AC_KASP_6	HZK_11-0317	0.82042027	1.37E-21	1.53E-10	2.89E-05	0.0079663	0.992004813	4	0.992004813	NA
720	4	AC_KASP_6	HZK_11-0319	0.813987664	7.21E-21	4.53E-10	5.57E-05	0.010805569	0.989138718	4	0.989138718	NA
721	4	AC_KASP_6	HZK_11-0320	0.836390719	1.98E-23	9.58E-12	5.41E-06	0.003655371	0.996339218	4	0.996339218	NA
722	4	AC_KASP_6	HZK_11-0322	0.797244783	4.91E-19	7.13E-09	0.000294285	0.02332481	0.976380898	4	0.976380898	NA
723	4	AC_KASP_6	HZK_11-0326	0.854477585	1.33E-25	3.63E-13	7.46E-07	0.001452008	0.998547246	4	0.998547246	NA
724	4	AC_KASP_6	HZK_11-0332	0.752379789	1.98E-14	6.95E-06	0.017882744	0.145867773	0.836242528	4	0.836242528	NA
725	4	AC_KASP_6	HZK_11-0333	0.827046661	2.40E-22	4.90E-11	1.45E-05	0.005788564	0.994196905	4	0.994196905	NA
726	4	AC_KASP_6	HZK_11-0334	0.792759582	1.49E-18	1.47E-08	0.000454617	0.028487777	0.971057592	4	0.971057592	NA
727	4	AC_KASP_6	HZK_11-0337	0.820830579	1.23E-21	1.42E-10	2.77E-05	0.007811554	0.992160753	4	0.992160753	NA
728	4	AC_KASP_6	HZK_11-0345	0.845750353	1.53E-24	1.79E-12	1.96E-06	0.002280066	0.99771797	4	0.99771797	NA
729	4	AC_KASP_6	HZK_11-0346	0.816170541	4.11E-21	3.14E-10	4.46E-05	0.009749163	0.990206206	4	0.990206206	NA
730	4	AC_KASP_6	HZK_11-0348	0.850436988	4.14E-25	7.64E-13	1.17E-06	0.001791883	0.998206946	4	0.998206946	NA
731	4	AC_KASP_6	HZK_11-0350	0.848590915	6.94E-25	1.07E-12	1.44E-06	0.00197102	0.998027543	4	0.998027543	NA
732	4	AC_KASP_6	HZK_11-0351	0.831436004	7.49E-23	2.29E-11	9.16E-06	0.004670838	0.99532	4	0.99532	NA
733	4	AC_KASP_6	HZK_11-0354	0.757586652	6.12E-15	3.27E-06	0.011481361	0.120977091	0.867538282	4	0.867538282	NA
734	4	AC_KASP_6	HZK_11-0355	0.780776741	2.72E-17	9.75E-08	0.001419314	0.047905495	0.950675093	4	0.950675093	NA
735	4	AC_KASP_6	HZK_11-0359	0.85383984	1.59E-25	4.08E-13	8.01E-07	0.001501263	0.998497936	4	0.998497936	NA
736	4	AC_KASP_6	HZK_11-0361	0.826864994	2.52E-22	5.06E-11	1.48E-05	0.005839888	0.994145303	4	0.994145303	NA
737	4	AC_KASP_6	HZK_11-0362	0.855901373	8.84E-26	2.78E-13	6.35E-07	0.001347493	0.998651872	4	0.998651872	NA
738	4	AC_KASP_6	HZK_11-0368	0.827020061	2.42E-22	4.92E-11	1.46E-05	0.005796052	0.994189376	4	0.994189376	NA
739	4	AC_KASP_6	HZK_11-0379	0.819623473	1.68E-21	1.75E-10	3.14E-05	0.008275131	0.991693516	4	0.991693516	NA
740	4	AC_KASP_6	HZK_11-0380	0.831115716	8.16E-23	2.42E-11	9.48E-06	0.004744928	0.995245594	4	0.995245594	NA
741	4	AC_KASP_6	HZK_11-0383	0.877071396	1.74E-28	4.72E-15	5.39E-08	0.000426361	0.999573586	4	0.999573586	NA
742	4	AC_KASP_6	HZK_11-0385	0.850829402	3.71E-25	7.11E-13	1.12E-06	0.001755841	0.998243038	4	0.998243038	NA
743	4	AC_KASP_6	HZK_11-0392	0.741649796	2.10E-13	3.14E-05	0.042698952	0.206656541	0.750613099	4	0.750613099	NA
744	4	AC_KASP_6	HZK_11-0393	0.841628316	4.76E-24	3.77E-12	3.08E-06	0.002811012	0.99718591	4	0.99718591	NA
745	4	AC_KASP_6	HZK_11-0394	0.819763182	1.62E-21	1.71E-10	3.09E-05	0.008220175	0.991748919	4	0.991748919	NA
746	4	AC_KASP_6	HZK_11-0395	0.787520444	5.34E-18	3.38E-08	0.000751071	0.035853528	0.963395367	4	0.963395367	NA
747	4	AC_KASP_6	HZK_11-0396	0.862789543	1.22E-26	7.61E-14	2.90E-07	0.00093455	0.999065161	4	0.999065161	NA
748	4	AC_KASP_6	HZK_11-0401	0.856962832	6.53E-26	2.28E-13	5.64E-07	0.001274239	0.998725197	4	0.998725197	NA
749	4	AC_KASP_6	HZK_11-0403	0.831431974	7.50E-23	2.29E-11	9.17E-06	0.004671764	0.99531907	4	0.99531907	NA
750	4	AC_KASP_6	HZK_11-0406	0.852363791	2.41E-25	5.36E-13	9.45E-07	0.001621383	0.998377672	4	0.998377672	NA
751	4	AC_KASP_6	HZK_11-0407	0.813639195	7.88E-21	4.80E-10	5.77E-05	0.010983909	0.988958377	4	0.988958377	NA
752	4	AC_KASP_6	HZK_11-0408	0.811330653	1.42E-20	7.06E-10	7.29E-05	0.012237466	0.987689666	4	0.987689666	NA
753	4	AC_KASP_6	HZK_11-0409	0.814103396	7.00E-21	4.44E-10	5.51E-05	0.010746948	0.98919799	4	0.98919799	NA
754	4	AC_KASP_6	HZK_11-0413	0.731674316	1.73E-12	0.000118259	0.089585362	0.268569246	0.641727133	4	0.641727133	NA
755	4	AC_KASP_6	HZK_11-0414	0.751840331	2.23E-14	7.52E-06	0.018709817	0.148634848	0.83264782	4	0.83264782	NA
756	4	AC_KASP_6	HZK_11-0735	0.858032387	4.81E-26	1.87E-13	4.99E-07	0.001204239	0.998795262	4	0.998795262	NA
757	5	AC_KASP_7	Altus-1	0.295081278	1.21E-136	1	4.64E-74	1.51E-304	0	1	1	1
758	5	AC_KASP_7	Altus-2	0.258946488	3.48E-123	1	2.84E-84	0	0	1	1	1
759	5	AC_KASP_7	Altus-3	0.26810246	1.20E-126	1	1.21E-81	9.12489841304198e-320	0	1	1	1
760	5	AC_KASP_7	Altus-4	0.287616408	6.61E-134	1	3.89E-76	0.00E+00	0	1	1	1
761	5	AC_KASP_7	Altus-5	0.287907398	5.16E-134	1	4.68E-76	0.00E+00	0	1	1	1
762	5	AC_KASP_7	Colomba-1	0.25368252	2.28E-116	1	6.31E-87	0	0	1	1	1
763	5	AC_KASP_7	COLOMBA-2	0.291632852	1.42E-130	1	3.80E-76	0.00E+00	0	1	1	1
764	5	AC_KASP_7	HZK_11-0001	0.472345122	4.43E-138	8.05E-23	1	3.46E-36	9.60E-171	2	1	2
765	5	AC_KASP_7	HZK_11-0002	0.271677392	3.34E-46	1	1.38E-31	2.39E-120	0	1	1	1
766	5	AC_KASP_7	HZK_11-0003	0.276039081	7.84E-48	1	2.37E-30	7.23E-118	4.10074486048235e-322	1	1	1
767	5	AC_KASP_7	HZK_11-0007	0.256538857	1.76E-40	1	6.27E-36	4.64E-129	0	1	1	1
768	5	AC_KASP_7	HZK_11-0011	0.507059011	1.97E-158	1.33E-31	1	2.38E-27	4.49E-150	2	1	2
769	5	AC_KASP_7	HZK_11-0012	0.480530723	6.98E-143	6.82E-25	1	4.22E-34	7.24E-166	2	1	2
770	5	AC_KASP_7	HZK_11-0013	0.071905806	1	1.76E-47	2.48E-148	1.54E-307	0	0	1	0
771	5	AC_KASP_7	HZK_11-0014	0.295162792	6.92E-55	1	5.35E-25	3.98E-107	3.67E-304	1	1	1
772	5	AC_KASP_7	HZK_11-0015	0.282690214	2.66E-50	1	1.78E-28	4.16E-114	7.8710389038068e-316	1	1	1
773	5	AC_KASP_7	HZK_11-0017	0.277734543	1.83E-48	1	7.16E-30	6.61E-117	1.64869706017224e-320	1	1	1
774	5	AC_KASP_7	HZK_11-0020	0.281584762	6.82E-50	1	8.69E-29	9.91E-115	7.15324645028399e-317	1	1	1
775	5	AC_KASP_7	HZK_11-0022	0.493785669	1.18E-150	3.03E-28	1	9.98E-31	5.64E-158	2	1	2
776	5	AC_KASP_7	HZK_11-0024	0.285191815	3.17E-51	1	8.93E-28	1.06E-112	1.77191661965083e-313	1	1	1
777	5	AC_KASP_7	HZK_11-0028	0.481369265	2.25E-143	4.18E-25	1	6.89E-34	2.29E-165	2	1	2
778	5	AC_KASP_7	HZK_11-0035	0.065559817	1	1.16E-51	1.11E-155	4.40530174654827e-318	0	0	1	0
779	5	AC_KASP_7	HZK_11-0036	0.062469484	1	9.17E-54	2.21E-159	1.97626258336499e-323	0	0	1	0
780	5	AC_KASP_7	HZK_11-0037	0.508829005	1.81E-159	4.76E-32	1	6.73E-27	5.08E-149	2	1	2
781	5	AC_KASP_7	HZK_11-0038	0.290547804	3.39E-53	1	2.80E-26	1.07E-109	0.00E+00	1	1	1
782	5	AC_KASP_7	HZK_11-0039	0.273226465	8.79E-47	1	3.79E-31	1.82E-119	0	1	1	1
783	5	AC_KASP_7	HZK_11-0040	0.288914277	1.35E-52	1	9.80E-27	1.30E-110	5.46358198671767e-310	1	1	1
784	5	AC_KASP_7	HZK_11-0041	0.061796308	1	3.14E-54	3.36E-160	0	0	0	1	0
785	5	AC_KASP_7	HZK_11-0042	0.056149201	1	3.18E-58	3.17E-167	0	0	0	1	0
786	5	AC_KASP_7	HZK_11-0045	0.30699082	3.50E-59	1	9.74E-22	1.38E-100	3.15E-293	1	1	1
787	5	AC_KASP_7	HZK_11-0050	0.478415112	1.21E-141	2.34E-24	1	1.22E-34	3.97E-167	2	1	2
788	5	AC_KASP_7	HZK_11-0052	0.070051319	1	1.10E-48	1.90E-150	1.42210899201043e-310	0	0	1	0
789	5	AC_KASP_7	HZK_11-0055	0.314737505	5.70E-62	1	1.27E-19	2.43E-96	3.93E-286	1	1	1
790	5	AC_KASP_7	HZK_11-0057	0.475345145	7.68E-140	1.40E-23	1	2.01E-35	5.89E-169	2	1	2
791	5	AC_KASP_7	HZK_11-0059	0.286372793	1.16E-51	1	1.91E-27	4.89E-112	2.27421195665797e-312	1	1	1
792	5	AC_KASP_7	HZK_11-0065	0.065499538	1	1.06E-51	9.38E-156	3.48019840930574e-318	0	0	1	0
793	5	AC_KASP_7	HZK_11-0068	0.297008816	1.47E-55	1	1.74E-24	4.22E-106	1.90E-302	1	1	1
794	5	AC_KASP_7	HZK_11-0069	0.059254972	1	5.27E-56	2.53E-163	0	0	0	1	0
795	5	AC_KASP_7	HZK_11-0070	0.088191522	1	1.80E-37	1.00E-130	2.76E-282	0	0	1	0
796	5	AC_KASP_7	HZK_11-0072	0.703707248	3.17E-302	7.69E-108	1.06E-25	1	2.25E-54	3	1	3
797	5	AC_KASP_7	HZK_11-0076	0.271402628	4.23E-46	1	1.15E-31	1.66E-120	0	1	1	1
798	5	AC_KASP_7	HZK_11-0077	0.259385845	1.45E-41	1	4.17E-35	2.08E-127	0	1	1	1
799	5	AC_KASP_7	HZK_11-0079	0.518227258	5.59E-165	2.00E-34	1	1.66E-24	2.00E-143	2	1	2
800	5	AC_KASP_7	HZK_11-0081	0.264296221	2.00E-43	1	1.08E-33	1.41E-124	0	1	1	1
801	5	AC_KASP_7	HZK_11-0082	0.279870165	2.95E-49	1	2.86E-29	1.07E-115	1.7242001721697e-318	1	1	1
802	5	AC_KASP_7	HZK_11-0087	0.057610846	1	3.58E-57	2.24E-165	0	0	0	1	0
803	5	AC_KASP_7	HZK_11-0093	0.511535804	4.68E-161	9.84E-33	1	3.29E-26	2.08E-147	2	1	2
804	5	AC_KASP_7	HZK_11-0095	0.059933725	1	1.58E-55	1.75E-162	0	0	0	1	0
805	5	AC_KASP_7	HZK_11-0099	0.481066303	3.38E-143	4.99E-25	1	5.77E-34	1.51E-165	2	1	2
806	5	AC_KASP_7	HZK_11-0100	0.281515436	7.24E-50	1	8.31E-29	9.06E-115	6.15380747816513e-317	1	1	1
807	5	AC_KASP_7	HZK_11-0103	0.493970851	9.21E-151	2.72E-28	1	1.11E-30	7.28E-158	2	1	2
808	5	AC_KASP_7	HZK_11-0104	0.076221696	1	9.80E-45	1.68E-143	1.30E-300	0	0	1	0
809	5	AC_KASP_7	HZK_11-0105	0.502320893	1.18E-155	2.10E-30	1	1.48E-28	6.79E-153	2	1	2
810	5	AC_KASP_7	HZK_11-0106	0.321531156	2.12E-64	1	8.88E-18	1.22E-92	6.02E-280	1	1	1
811	5	AC_KASP_7	HZK_11-0108	0.296378018	2.49E-55	1	1.16E-24	1.88E-106	4.94E-303	1	1	1
812	5	AC_KASP_7	HZK_11-0109	0.071789096	1	1.48E-47	1.83E-148	9.96E-308	0	0	1	0
813	5	AC_KASP_7	HZK_11-0111	0.267390491	1.36E-44	1	8.27E-33	8.46E-123	0	1	1	1
814	5	AC_KASP_7	HZK_11-0114	0.294229793	1.52E-54	1	2.95E-25	1.20E-107	4.97E-305	1	1	1
815	5	AC_KASP_7	HZK_11-0119	0.071101269	1	5.31E-48	3.02E-149	0.00E+00	0	0	1	0
816	5	AC_KASP_7	HZK_11-0120	0.299946015	1.25E-56	1	1.13E-23	1.79E-104	1.00E-299	1	1	1
817	5	AC_KASP_7	HZK_11-0121	0.288573527	1.80E-52	1	7.87E-27	8.38E-111	2.62213347807809e-310	1	1	1
818	5	AC_KASP_7	HZK_11-0122	0.498703648	1.55E-153	1.73E-29	1	1.78E-29	4.77E-155	2	1	2
819	5	AC_KASP_7	HZK_11-0125	0.295266821	6.34E-55	1	5.72E-25	4.55E-107	4.58E-304	1	1	1
820	5	AC_KASP_7	HZK_11-0127	0.301052836	4.96E-57	1	2.27E-23	7.35E-104	1.06E-298	1	1	1
821	5	AC_KASP_7	HZK_11-0129	0.05997685	1	1.70E-55	1.98E-162	0	0	0	1	0
822	5	AC_KASP_7	HZK_11-0130	0.277721192	1.85E-48	1	7.09E-30	6.50E-117	1.60126675817148e-320	1	1	1
823	5	AC_KASP_7	HZK_11-0135	0.313175147	2.07E-61	1	4.77E-20	3.41E-97	1.47E-287	1	1	1
824	5	AC_KASP_7	HZK_11-0136	0.070644213	1	2.68E-48	9.08E-150	0.00E+00	0	0	1	0
825	5	AC_KASP_7	HZK_11-0138	0.302869027	1.09E-57	1	7.19E-23	7.41E-103	5.03E-297	1	1	1
826	5	AC_KASP_7	HZK_11-0142	0.072977098	1	8.59E-47	4.04E-147	8.41E-306	0	0	1	0
827	5	AC_KASP_7	HZK_11-0143	0.271383772	4.30E-46	1	1.14E-31	1.62E-120	0	1	1	1
828	5	AC_KASP_7	HZK_11-0145	0.255430256	4.66E-40	1	3.00E-36	1.05E-129	0	1	1	1
829	5	AC_KASP_7	HZK_11-0147	0.266017529	4.47E-44	1	3.35E-33	1.38E-123	0	1	1	1
830	5	AC_KASP_7	HZK_11-0148	0.492953246	3.64E-150	4.92E-28	1	6.13E-31	1.80E-158	2	1	2
831	5	AC_KASP_7	HZK_11-0150	0.513222067	4.81E-162	3.69E-33	1	8.83E-26	2.09E-146	2	1	2
832	5	AC_KASP_7	HZK_11-0152	0.259408282	1.42E-41	1	4.23E-35	2.14E-127	0	1	1	1
833	5	AC_KASP_7	HZK_11-0156	0.457508244	2.30E-129	4.64E-19	1	5.68E-40	1.35E-179	2	1	2
834	5	AC_KASP_7	HZK_11-0158	0.499525799	5.12E-154	1.07E-29	1	2.89E-29	1.47E-154	2	1	2
835	5	AC_KASP_7	HZK_11-0159	0.50606052	7.58E-158	2.39E-31	1	1.33E-27	1.14E-150	2	1	2
836	5	AC_KASP_7	HZK_11-0159b	0.481043268	3.49E-143	5.06E-25	1	5.69E-34	1.46E-165	2	1	2
837	5	AC_KASP_7	HZK_11-0160	0.306736261	4.33E-59	1	8.29E-22	1.00E-100	1.84E-293	1	1	1
838	5	AC_KASP_7	HZK_11-0161	0.44695703	3.75E-123	2.22E-16	1	1.14E-42	6.61E-186	2	1	2
839	5	AC_KASP_7	HZK_11-0164	0.266692072	2.49E-44	1	5.23E-33	3.36E-123	0	1	1	1
840	5	AC_KASP_7	HZK_11-0166	0.077660012	1	7.77E-44	6.40E-142	2.42E-298	0	0	1	0
841	5	AC_KASP_7	HZK_11-0168	0.07140143	1	8.31E-48	6.64E-149	2.32E-308	0	0	1	0
842	5	AC_KASP_7	HZK_11-0171	0.286179248	1.37E-51	1	1.69E-27	3.81E-112	1.49718805170068e-312	1	1	1
843	5	AC_KASP_7	HZK_11-0173	0.248097168	3.04E-37	1	2.19E-38	5.45E-134	0	1	1	1
844	5	AC_KASP_7	HZK_11-0174	0.30736907	2.56E-59	1	1.24E-21	2.23E-100	7.01E-293	1	1	1
845	5	AC_KASP_7	HZK_11-0175	0.536829153	6.74E-176	3.89E-39	1	9.16E-20	2.46E-132	2	1	2
846	5	AC_KASP_7	HZK_11-0176	0.466868008	7.27E-135	1.96E-21	1	1.39E-37	5.20E-174	2	1	2
847	5	AC_KASP_7	HZK_11-0177	0.272093469	2.33E-46	1	1.81E-31	4.12E-120	0	1	1	1
848	5	AC_KASP_7	HZK_11-0179	0.066791355	1	7.78E-51	3.13E-154	5.32119999852343e-316	0	0	1	0
849	5	AC_KASP_7	HZK_11-0180	0.323588103	3.92E-65	1	3.20E-17	1.59E-91	4.42E-278	1	1	1
850	5	AC_KASP_7	HZK_11-0183	0.50845521	2.99E-159	5.92E-32	1	5.40E-27	3.04E-149	2	1	2
851	5	AC_KASP_7	HZK_11-0185	0.277632677	2.00E-48	1	6.70E-30	5.79E-117	1.32063747133365e-320	1	1	1
852	5	AC_KASP_7	HZK_11-0186	0.078235481	1	1.77E-43	2.72E-141	1.93E-297	0	0	1	0
853	5	AC_KASP_7	HZK_11-0189	0.301642854	3.03E-57	1	3.30E-23	1.56E-103	3.71E-298	1	1	1
854	5	AC_KASP_7	HZK_11-0190	0.064332045	1	1.72E-52	3.83E-157	3.54936759972352e-320	0	0	1	0
855	5	AC_KASP_7	HZK_11-0191	0.276331621	6.10E-48	1	2.87E-30	1.06E-117	7.70742407512345e-322	1	1	1
856	5	AC_KASP_7	HZK_11-0192	0.278930488	6.58E-49	1	1.56E-29	3.14E-116	2.23159570913574e-319	1	1	1
857	5	AC_KASP_7	HZK_11-0193	0.286128239	1.43E-51	1	1.63E-27	3.57E-112	1.34097580289239e-312	1	1	1
858	5	AC_KASP_7	HZK_11-0194	0.485266427	1.17E-145	4.32E-26	1	6.77E-33	4.78E-163	2	1	2
859	5	AC_KASP_7	HZK_11-0196	0.283060947	1.94E-50	1	2.26E-28	6.73E-114	1.75813314913894e-315	1	1	1
860	5	AC_KASP_7	HZK_11-0198	0.494858473	2.78E-151	1.62E-28	1	1.87E-30	2.46E-157	2	1	2
861	5	AC_KASP_7	HZK_11-0199	0.475984463	3.24E-140	9.65E-24	1	2.93E-35	1.42E-168	2	1	2
862	5	AC_KASP_7	HZK_11-0200	0.276711222	4.40E-48	1	3.68E-30	1.74E-117	1.76875501211166e-321	1	1	1
863	5	AC_KASP_7	HZK_11-0201	0.491654742	2.10E-149	1.05E-27	1	2.86E-31	3.04E-159	2	1	2
864	5	AC_KASP_7	HZK_11-0204	0.479553013	2.61E-142	1.21E-24	1	2.38E-34	1.89E-166	2	1	2
865	5	AC_KASP_7	HZK_11-0206	0.273553011	6.64E-47	1	4.69E-31	2.80E-119	0	1	1	1
866	5	AC_KASP_7	HZK_11-0208	0.266679791	2.52E-44	1	5.18E-33	3.31E-123	0	1	1	1
867	5	AC_KASP_7	HZK_11-0209	0.462008123	5.21E-132	3.35E-20	1	8.00E-39	6.55E-177	2	1	2
868	5	AC_KASP_7	HZK_11-0210	0.283129994	1.83E-50	1	2.36E-28	7.36E-114	2.04192048876302e-315	1	1	1
869	5	AC_KASP_7	HZK_11-0215	0.277877634	1.62E-48	1	7.85E-30	7.97E-117	2.2519512137444e-320	1	1	1
870	5	AC_KASP_7	HZK_11-0216	0.279234435	5.08E-49	1	1.90E-29	4.67E-116	4.32450719148385e-319	1	1	1
871	5	AC_KASP_7	HZK_11-0217	0.50011907	2.30E-154	7.58E-30	1	4.08E-29	3.32E-154	2	1	2
872	5	AC_KASP_7	HZK_11-0225	0.511196157	7.40E-161	1.20E-32	1	2.69E-26	1.30E-147	2	1	2
873	5	AC_KASP_7	HZK_11-0226	0.268353485	5.90E-45	1	1.56E-32	3.01E-122	0	1	1	1
874	5	AC_KASP_7	HZK_11-0227	0.069414558	1	4.22E-49	3.52E-151	1.26546325212057e-311	0	0	1	0
875	5	AC_KASP_7	HZK_11-0229	0.296126133	3.08E-55	1	9.90E-25	1.37E-106	2.88E-303	1	1	1
876	5	AC_KASP_7	HZK_11-0231	0.480215785	1.07E-142	8.19E-25	1	3.50E-34	4.70E-166	2	1	2
877	5	AC_KASP_7	HZK_11-0233	0.674428641	1.23E-275	8.62E-92	1.19E-17	1	3.76E-65	3	1	3
878	5	AC_KASP_7	HZK_11-0234	0.067495134	1	2.29E-50	2.08E-153	8.08749936451856e-315	0	0	1	0
879	5	AC_KASP_7	HZK_11-0235	0.267999521	8.02E-45	1	1.23E-32	1.89E-122	0	1	1	1
880	5	AC_KASP_7	HZK_11-0239	0.266816605	2.24E-44	1	5.67E-33	3.96E-123	0	1	1	1
881	5	AC_KASP_7	HZK_11-0240	0.072370964	1	3.51E-47	8.35E-148	8.78E-307	0	0	1	0
882	5	AC_KASP_7	HZK_11-0244	0.065654237	1	1.35E-51	1.43E-155	6.37149527205101e-318	0	0	1	0
883	5	AC_KASP_7	HZK_11-0245	0.527700348	1.55E-170	7.99E-37	1	4.30E-22	8.83E-138	2	1	2
884	5	AC_KASP_7	HZK_11-0246	0.102753769	1	3.29E-29	3.40E-116	1.91E-261	0	0	1	0
885	5	AC_KASP_7	HZK_11-0249	0.073551216	1	2.00E-46	1.78E-146	7.09E-305	0	0	1	0
886	5	AC_KASP_7	HZK_11-0250	0.06887658	1	1.87E-49	8.41E-152	1.62585788210251e-312	0	0	1	0
887	5	AC_KASP_7	HZK_11-0253	0.484571306	2.98E-145	6.48E-26	1	4.51E-33	1.84E-163	2	1	2
888	5	AC_KASP_7	HZK_11-0256	0.283379858	1.48E-50	1	2.77E-28	1.02E-113	3.50891501154225e-315	1	1	1
889	5	AC_KASP_7	HZK_11-0257	0.349022776	4.19E-74	1	2.05E-10	7.27E-78	3.00E-255	1	1	1
890	5	AC_KASP_7	HZK_11-0258	0.065044363	1	5.22E-52	2.70E-156	5.85003368614786e-319	0	0	1	0
891	5	AC_KASP_7	HZK_11-0260	0.272130879	2.26E-46	1	1.85E-31	4.33E-120	0	1	1	1
892	5	AC_KASP_7	HZK_11-0267	0.273400083	7.57E-47	1	4.25E-31	2.29E-119	0	1	1	1
893	5	AC_KASP_7	HZK_11-0269	0.503805462	1.59E-156	8.87E-31	1	3.54E-28	5.19E-152	2	1	2
894	5	AC_KASP_7	HZK_11-0272	0.484883316	1.96E-145	5.40E-26	1	5.41E-33	2.83E-163	2	1	2
895	5	AC_KASP_7	HZK_11-0276	0.05834646	1	1.20E-56	1.87E-164	0	0	0	1	0
896	5	AC_KASP_7	HZK_11-0282	0.5282321	7.54E-171	5.86E-37	1	5.88E-22	1.83E-137	2	1	2
897	5	AC_KASP_7	HZK_11-0285	0.294931681	8.41E-55	1	4.62E-25	2.96E-107	2.24E-304	1	1	1
898	5	AC_KASP_7	HZK_11-0288	0.073009346	1	9.00E-47	4.39E-147	9.48E-306	0	0	1	0
899	5	AC_KASP_7	HZK_11-0289	0.084696015	1	1.52E-39	2.27E-134	1.63E-287	0	0	1	0
900	5	AC_KASP_7	HZK_11-0291	0.061188827	1	1.19E-54	6.11E-161	0	0	0	1	0
901	5	AC_KASP_7	HZK_11-0294	0.299663515	1.58E-56	1	9.40E-24	1.25E-104	5.49E-300	1	1	1
902	5	AC_KASP_7	HZK_11-0298	0.273511296	6.88E-47	1	4.57E-31	2.65E-119	0	1	1	1
903	5	AC_KASP_7	HZK_11-0305	0.266477303	3.00E-44	1	4.54E-33	2.53E-123	0	1	1	1
904	5	AC_KASP_7	HZK_11-0309	0.523394933	5.20E-168	9.83E-36	1	3.44E-23	2.40E-140	2	1	2
905	5	AC_KASP_7	HZK_11-0313	0.520549433	2.43E-166	5.16E-35	1	6.49E-24	4.84E-142	2	1	2
906	5	AC_KASP_7	HZK_11-0314	0.256882331	1.30E-40	1	7.89E-36	7.35E-129	0	1	1	1
907	5	AC_KASP_7	HZK_11-0316	0.260811201	4.16E-42	1	1.07E-34	1.39E-126	0	1	1	1
908	5	AC_KASP_7	HZK_11-0317	0.076392679	1	1.25E-44	2.59E-143	2.43E-300	0	0	1	0
909	5	AC_KASP_7	HZK_11-0319	0.055529592	1	1.13E-58	5.13E-168	0	0	0	1	0
910	5	AC_KASP_7	HZK_11-0320	0.073063305	1	9.75E-47	5.05E-147	1.16E-305	0	0	1	0
911	5	AC_KASP_7	HZK_11-0322	0.06117053	1	1.16E-54	5.80E-161	0	0	0	1	0
912	5	AC_KASP_7	HZK_11-0326	0.269947337	1.49E-45	1	4.44E-32	2.46E-121	0	1	1	1
913	5	AC_KASP_7	HZK_11-0332	0.269926105	1.51E-45	1	4.37E-32	2.39E-121	0	1	1	1
914	5	AC_KASP_7	HZK_11-0333	0.502001189	1.81E-155	2.53E-30	1	1.23E-28	4.38E-153	2	1	2
915	5	AC_KASP_7	HZK_11-0334	0.273685519	5.92E-47	1	5.12E-31	3.33E-119	0	1	1	1
916	5	AC_KASP_7	HZK_11-0337	0.290745008	2.87E-53	1	3.17E-26	1.37E-109	2.81E-308	1	1	1
917	5	AC_KASP_7	HZK_11-0345	0.529180328	2.09E-171	3.37E-37	1	1.03E-21	6.73E-137	2	1	2
918	5	AC_KASP_7	HZK_11-0346	0.283758269	1.07E-50	1	3.54E-28	1.66E-113	7.96445646063257e-315	1	1	1
919	5	AC_KASP_7	HZK_11-0348	0.063975034	1	9.84E-53	1.43E-157	8.66591142805546e-321	0	0	1	0
920	5	AC_KASP_7	HZK_11-0350	0.28098613	1.14E-49	1	5.90E-29	4.56E-115	1.9497030964415e-317	1	1	1
921	5	AC_KASP_7	HZK_11-0351	0.092359876	1	4.77E-35	1.84E-126	3.58E-276	0	0	1	0
922	5	AC_KASP_7	HZK_11-0354	0.295823622	3.97E-55	1	8.16E-25	9.27E-107	1.51E-303	1	1	1
923	5	AC_KASP_7	HZK_11-0355	0.481582389	1.69E-143	3.70E-25	1	7.81E-34	3.06E-165	2	1	2
924	5	AC_KASP_7	HZK_11-0359	0.251387107	1.65E-38	1	2.00E-37	4.62E-132	0	1	1	1
925	5	AC_KASP_7	HZK_11-0361	0.259328388	1.52E-41	1	4.01E-35	1.92E-127	0	1	1	1
926	5	AC_KASP_7	HZK_11-0362	0.279179863	5.32E-49	1	1.83E-29	4.35E-116	3.84022404543026e-319	1	1	1
927	5	AC_KASP_7	HZK_11-0368	0.256963522	1.21E-40	1	8.33E-36	8.19E-129	0	1	1	1
928	5	AC_KASP_7	HZK_11-0379	0.483758421	8.93E-145	1.04E-25	1	2.80E-33	6.05E-164	2	1	2
929	5	AC_KASP_7	HZK_11-0380	0.274168893	3.91E-47	1	7.02E-31	6.26E-119	4.94065645841247e-324	1	1	1
930	5	AC_KASP_7	HZK_11-0383	0.305474526	1.24E-58	1	3.74E-22	2.02E-101	1.27E-294	1	1	1
931	5	AC_KASP_7	HZK_11-0385	0.293761802	2.25E-54	1	2.19E-25	6.61E-108	1.82E-305	1	1	1
932	5	AC_KASP_7	HZK_11-0392	0.274677117	2.52E-47	1	9.78E-31	1.22E-118	1.97626258336499e-323	1	1	1
933	5	AC_KASP_7	HZK_11-0393	0.305065541	1.74E-58	1	2.89E-22	1.21E-101	5.33E-295	1	1	1
934	5	AC_KASP_7	HZK_11-0394	0.262145396	1.30E-42	1	2.60E-34	8.16E-126	0	1	1	1
935	5	AC_KASP_7	HZK_11-0395	0.260446239	5.73E-42	1	8.43E-35	8.52E-127	0	1	1	1
936	5	AC_KASP_7	HZK_11-0396	0.070028906	1	1.07E-48	1.79E-150	1.30624756204649e-310	0	0	1	0
937	5	AC_KASP_7	HZK_11-0401	0.061615705	1	2.36E-54	2.03E-160	0	0	0	1	0
938	5	AC_KASP_7	HZK_11-0403	0.273249954	8.62E-47	1	3.85E-31	1.88E-119	0	1	1	1
939	5	AC_KASP_7	HZK_11-0406	0.502050046	1.70E-155	2.46E-30	1	1.27E-28	4.68E-153	2	1	2
940	5	AC_KASP_7	HZK_11-0407	0.271603288	3.56E-46	1	1.31E-31	2.17E-120	0	1	1	1
941	5	AC_KASP_7	HZK_11-0408	0.274891715	2.10E-47	1	1.12E-30	1.61E-118	3.45845952088873e-323	1	1	1
942	5	AC_KASP_7	HZK_11-0409	0.079115996	1	6.21E-43	2.47E-140	4.57E-296	0	0	1	0
943	5	AC_KASP_7	HZK_11-0413	0.064276386	1	1.58E-52	3.29E-157	2.84977064521231e-320	0	0	1	0
944	5	AC_KASP_7	HZK_11-0414	0.261360254	2.58E-42	1	1.55E-34	2.87E-126	0	1	1	1
945	5	AC_KASP_7	HZK_11-0735	0.307699101	1.94E-59	1	1.52E-21	3.39E-100	1.41E-292	1	1	1
946	6	AC_KASP_8	Altus-1	0.531463862	0	7.64E-166	1.67E-39	1	1.25E-74	3	1	3
947	6	AC_KASP_8	Altus-2	0.927056416	0	0	9.15E-168	3.23E-75	1	4	1	4
948	6	AC_KASP_8	Altus-3	0.573386509	0	5.89E-175	3.19E-44	1	1.33E-61	3	1	3
949	6	AC_KASP_8	Altus-4	0.546822436	0	3.58E-169	3.16E-41	1	7.19E-70	3	1	3
950	6	AC_KASP_8	Altus-5	0.56398387	0	6.63E-173	3.69E-43	1	1.55E-64	3	1	3
951	6	AC_KASP_8	Colomba-1	0.384489529	0	1.12E-35	1	2.71E-62	0	2	1	2
952	6	AC_KASP_8	COLOMBA-2	0.389326523	0	3.41E-36	1	9.76E-62	0	2	1	2
953	6	AC_KASP_8	HZK_11-0001	0.548027343	1.38E-112	4.30E-32	1.44E-08	0.999999986	1.49E-69	3	0.999999986	3
954	6	AC_KASP_8	HZK_11-0002	0.392890963	4.03E-59	5.44E-08	0.999999945	2.39E-10	2.24E-127	2	0.999999945	2
955	6	AC_KASP_8	HZK_11-0003	0.395395576	7.17E-60	2.94E-08	0.99999997	4.62E-10	2.69E-126	2	0.99999997	2
956	6	AC_KASP_8	HZK_11-0007	0.548841425	6.44E-113	2.86E-32	1.16E-08	0.999999988	2.66E-69	3	0.999999988	3
957	6	AC_KASP_8	HZK_11-0011	0.919098298	0	6.35E-199	1.25E-128	1.52E-70	1	4	1	4
958	6	AC_KASP_8	HZK_11-0012	0.891669717	0	2.91E-174	7.32E-109	4.90E-56	1	4	1	4
959	6	AC_KASP_8	HZK_11-0013	0.257616183	1.49E-24	0.999999986	1.40E-08	1.92E-34	2.74E-196	1	0.999999986	1
960	6	AC_KASP_8	HZK_11-0014	0.578915046	3.53E-125	7.98E-39	4.69E-12	1	6.19E-60	3	1	3
961	6	AC_KASP_8	HZK_11-0015	0.413237722	3.47E-65	3.75E-10	0.99999995	5.00E-08	1.20E-118	2	0.99999995	2
962	6	AC_KASP_8	HZK_11-0017	0.550579168	1.27E-113	1.20E-32	7.42E-09	0.999999993	9.20E-69	3	0.999999993	3
963	6	AC_KASP_8	HZK_11-0020	0.528039889	1.76E-104	9.24E-28	2.52E-06	0.999997483	9.55E-76	3	0.999997483	3
964	6	AC_KASP_8	HZK_11-0022	0.92450496	0	3.28E-204	7.26E-133	1.18E-73	1	4	1	4
965	6	AC_KASP_8	HZK_11-0024	0.540775673	1.21E-109	1.61E-30	9.38E-08	0.999999906	8.38E-72	3	0.999999906	3
966	6	AC_KASP_8	HZK_11-0028	0.385422081	6.99E-57	3.42E-07	0.999999658	3.31E-11	1.34E-130	2	0.999999658	2
967	6	AC_KASP_8	HZK_11-0035	0.390942846	1.54E-58	8.78E-08	0.999999912	1.43E-10	3.25E-128	2	0.999999912	2
968	6	AC_KASP_8	HZK_11-0036	0.252725399	1.69E-23	0.999999996	3.64E-09	1.18E-35	3.11E-199	1	0.999999996	1
969	6	AC_KASP_8	HZK_11-0037	0.927041954	0	9.45E-207	6.68E-135	3.77E-75	1	4	1	4
970	6	AC_KASP_8	HZK_11-0038	0.564704657	2.26E-119	1.01E-35	1.90E-10	1	2.27E-64	3	1	3
971	6	AC_KASP_8	HZK_11-0039	0.561147264	6.36E-118	6.03E-35	4.78E-10	1	1.77E-65	3	1	3
972	6	AC_KASP_8	HZK_11-0040	0.561073916	6.81E-118	6.26E-35	4.88E-10	1	1.68E-65	3	1	3
973	6	AC_KASP_8	HZK_11-0041	0.397839275	1.33E-60	1.62E-08	0.999999983	8.79E-10	3.02E-125	2	0.999999983	2
974	6	AC_KASP_8	HZK_11-0042	0.250051775	6.43E-23	0.999999998	1.74E-09	2.54E-36	7.50E-201	1	0.999999998	1
975	6	AC_KASP_8	HZK_11-0045	0.407920106	1.32E-63	1.37E-09	0.999999986	1.24E-08	6.38E-121	2	0.999999986	2
976	6	AC_KASP_8	HZK_11-0050	0.928855918	0	1.36E-208	2.23E-136	3.11E-76	1	4	1	4
977	6	AC_KASP_8	HZK_11-0052	0.381041262	1.45E-55	1.01E-06	0.999998993	1.04E-11	1.71E-132	2	0.999998993	2
978	6	AC_KASP_8	HZK_11-0055	0.321963828	4.78E-38	0.740361052	0.259638948	3.16E-19	3.90E-159	1	0.740361052	NA
979	6	AC_KASP_8	HZK_11-0057	0.530281816	2.17E-105	3.02E-28	1.41E-06	0.999998589	4.72E-75	3	0.999998589	3
980	6	AC_KASP_8	HZK_11-0059	0.923806397	0	1.62E-203	2.61E-132	3.01E-73	1	4	1	4
981	6	AC_KASP_8	HZK_11-0065	0.406824988	2.80E-63	1.79E-09	0.999999989	9.32E-09	2.17E-121	2	0.999999989	2
982	6	AC_KASP_8	HZK_11-0068	0.387672671	1.47E-57	1.96E-07	0.999999804	6.01E-11	1.26E-129	2	0.999999804	2
983	6	AC_KASP_8	HZK_11-0069	0.283003038	6.22E-30	0.999986699	1.33E-05	2.89E-28	2.79E-181	1	0.999986699	1
984	6	AC_KASP_8	HZK_11-0070	0.40763304	1.61E-63	1.47E-09	0.999999987	1.15E-08	4.81E-121	2	0.999999987	2
985	6	AC_KASP_8	HZK_11-0072	0.555397283	1.39E-115	1.08E-33	2.13E-09	0.999999998	2.89E-67	3	0.999999998	3
986	6	AC_KASP_8	HZK_11-0076	0.364908849	1.09E-50	5.51E-05	0.999944887	1.41E-13	1.63E-139	2	0.999944887	2
987	6	AC_KASP_8	HZK_11-0077	0.888456992	0	1.44E-171	1.06E-106	1.89E-54	1	4	1	4
988	6	AC_KASP_8	HZK_11-0079	0.541834358	4.50E-110	9.49E-31	7.13E-08	0.999999929	1.78E-71	3	0.999999929	3
989	6	AC_KASP_8	HZK_11-0081	0.923917524	0	1.25E-203	2.13E-132	2.59E-73	1	4	1	4
990	6	AC_KASP_8	HZK_11-0082	0.931599305	0	2.03E-211	1.21E-138	6.75E-78	1	4	1	4
991	6	AC_KASP_8	HZK_11-0087	0.402317395	6.16E-62	5.40E-09	0.999999992	2.86E-09	2.53E-123	2	0.999999992	2
992	6	AC_KASP_8	HZK_11-0093	0.570631945	8.61E-122	5.16E-37	4.06E-11	1	1.60E-62	3	1	3
993	6	AC_KASP_8	HZK_11-0095	0.245419325	6.57E-22	1	4.79E-10	1.76E-37	1.14E-203	1	1	1
994	6	AC_KASP_8	HZK_11-0099	0.412543436	5.58E-65	4.45E-10	0.999999958	4.17E-08	6.06E-119	2	0.999999958	2
995	6	AC_KASP_8	HZK_11-0100	0.388904945	6.30E-58	1.45E-07	0.999999855	8.33E-11	4.29E-129	2	0.999999855	2
996	6	AC_KASP_8	HZK_11-0103	0.581851461	2.22E-126	1.82E-39	2.18E-12	1	5.14E-59	3	1	3
997	6	AC_KASP_8	HZK_11-0104	0.56239482	1.97E-118	3.23E-35	3.46E-10	1	4.34E-65	3	1	3
998	6	AC_KASP_8	HZK_11-0105	0.928431213	0	3.69E-208	4.96E-136	5.59E-76	1	4	1	4
999	6	AC_KASP_8	HZK_11-0106	0.864369366	1.36E-300	2.47E-152	2.76E-91	3.91E-43	1	4	1	4
1000	6	AC_KASP_8	HZK_11-0108	0.543374617	1.07E-110	4.40E-31	4.79E-08	0.999999952	5.36E-71	3	0.999999952	3
1001	6	AC_KASP_8	HZK_11-0109	0.409572103	4.26E-64	9.17E-10	0.99999998	1.92E-08	3.25E-120	2	0.99999998	2
1002	6	AC_KASP_8	HZK_11-0111	0.402738808	4.61E-62	4.87E-09	0.999999992	3.19E-09	3.84E-123	2	0.999999992	2
1003	6	AC_KASP_8	HZK_11-0114	0.912012994	0	3.11E-192	2.89E-123	1.31E-66	1	4	1	4
1004	6	AC_KASP_8	HZK_11-0119	0.403085841	3.63E-62	4.47E-09	0.999999992	3.49E-09	5.41E-123	2	0.999999992	2
1005	6	AC_KASP_8	HZK_11-0120	0.555373356	1.42E-115	1.09E-33	2.14E-09	0.999999998	2.84E-67	3	0.999999998	3
1006	6	AC_KASP_8	HZK_11-0121	0.413955222	2.13E-65	3.15E-10	0.999999939	6.04E-08	2.43E-118	2	0.999999939	2
1007	6	AC_KASP_8	HZK_11-0122	0.415296861	8.51E-66	2.27E-10	0.999999914	8.57E-08	9.09E-118	2	0.999999914	2
1008	6	AC_KASP_8	HZK_11-0125	0.579443393	2.15E-125	6.12E-39	4.09E-12	1	9.06E-60	3	1	3
1009	6	AC_KASP_8	HZK_11-0127	0.55958687	2.75E-117	1.32E-34	7.17E-10	0.999999999	5.80E-66	3	0.999999999	3
1010	6	AC_KASP_8	HZK_11-0129	0.381604967	9.81E-56	8.77E-07	0.999999123	1.21E-11	3.00E-132	2	0.999999123	2
1011	6	AC_KASP_8	HZK_11-0130	0.544074552	5.55E-111	3.10E-31	3.99E-08	0.99999996	8.83E-71	3	0.99999996	3
1012	6	AC_KASP_8	HZK_11-0135	0.421994152	8.81E-68	4.46E-11	0.999999507	4.93E-07	6.53E-115	2	0.999999507	2
1013	6	AC_KASP_8	HZK_11-0136	0.387827136	1.33E-57	1.89E-07	0.999999811	6.26E-11	1.47E-129	2	0.999999811	2
1014	6	AC_KASP_8	HZK_11-0138	0.56227079	2.22E-118	3.44E-35	3.57E-10	1	3.97E-65	3	1	3
1015	6	AC_KASP_8	HZK_11-0142	0.440651619	2.74E-73	4.86E-13	0.999936743	6.33E-05	5.52E-107	2	0.999936743	2
1016	6	AC_KASP_8	HZK_11-0143	0.406568201	3.34E-63	1.91E-09	0.999999989	8.72E-09	1.68E-121	2	0.999999989	2
1017	6	AC_KASP_8	HZK_11-0145	0.559924542	2.00E-117	1.11E-34	6.57E-10	0.999999999	7.38E-66	3	0.999999999	3
1018	6	AC_KASP_8	HZK_11-0147	0.41789438	1.44E-66	1.21E-10	0.999999831	1.69E-07	1.17E-116	2	0.999999831	2
1019	6	AC_KASP_8	HZK_11-0148	0.559396658	3.28E-117	1.45E-34	7.54E-10	0.999999999	5.06E-66	3	0.999999999	3
1020	6	AC_KASP_8	HZK_11-0150	0.386588392	3.12E-57	2.56E-07	0.999999744	4.51E-11	4.29E-130	2	0.999999744	2
1021	6	AC_KASP_8	HZK_11-0152	0.397613269	1.56E-60	1.71E-08	0.999999982	8.28E-10	2.42E-125	2	0.999999982	2
1022	6	AC_KASP_8	HZK_11-0156	0.516874945	5.79E-100	2.41E-25	4.48E-05	0.999955157	3.37E-79	3	0.999955157	3
1023	6	AC_KASP_8	HZK_11-0158	0.909583226	0	5.38E-190	1.80E-121	2.72E-65	1	4	1	4
1024	6	AC_KASP_8	HZK_11-0159	0.916941909	0	7.35E-197	5.65E-127	2.48E-69	1	4	1	4
1025	6	AC_KASP_8	HZK_11-0159b	0.911009093	0	2.63E-191	1.60E-122	4.61E-66	1	4	1	4
1026	6	AC_KASP_8	HZK_11-0160	0.425231084	9.72E-69	2.03E-11	0.999998853	1.15E-06	1.56E-113	2	0.999998853	2
1027	6	AC_KASP_8	HZK_11-0161	0.506661835	7.81E-96	3.88E-23	0.000623533	0.999376467	2.36E-82	3	0.999376467	3
1028	6	AC_KASP_8	HZK_11-0164	0.383053389	3.60E-56	6.13E-07	0.999999387	1.77E-11	1.27E-131	2	0.999999387	2
1029	6	AC_KASP_8	HZK_11-0166	0.399064596	5.75E-61	1.20E-08	0.999999987	1.21E-09	1.02E-124	2	0.999999987	2
1030	6	AC_KASP_8	HZK_11-0168	0.269107795	5.22E-27	0.999999681	3.19E-07	1.26E-31	1.94E-189	1	0.999999681	1
1031	6	AC_KASP_8	HZK_11-0171	0.397169603	2.12E-60	1.90E-08	0.99999998	7.37E-10	1.56E-125	2	0.99999998	2
1032	6	AC_KASP_8	HZK_11-0173	0.546699145	4.78E-112	8.35E-32	2.03E-08	0.99999998	5.75E-70	3	0.99999998	3
1033	6	AC_KASP_8	HZK_11-0174	0.405288756	8.02E-63	2.61E-09	0.999999991	6.23E-09	4.76E-122	2	0.999999991	2
1034	6	AC_KASP_8	HZK_11-0175	0.548171337	1.21E-112	4.00E-32	1.38E-08	0.999999986	1.65E-69	3	0.999999986	3
1035	6	AC_KASP_8	HZK_11-0176	0.528308961	1.37E-104	8.08E-28	2.35E-06	0.999997652	1.16E-75	3	0.999997652	3
1036	6	AC_KASP_8	HZK_11-0177	0.531442041	7.35E-106	1.70E-28	1.05E-06	0.999998954	1.08E-74	3	0.999998954	3
1037	6	AC_KASP_8	HZK_11-0179	0.399327217	4.80E-61	1.12E-08	0.999999987	1.30E-09	1.32E-124	2	0.999999987	2
1038	6	AC_KASP_8	HZK_11-0180	0.52272225	2.49E-102	1.31E-26	9.93E-06	0.999990074	2.16E-77	3	0.999990074	3
1039	6	AC_KASP_8	HZK_11-0183	0.922713572	0	1.93E-202	1.90E-131	1.30E-72	1	4	1	4
1040	6	AC_KASP_8	HZK_11-0185	0.259443629	6.03E-25	0.999999977	2.30E-08	5.41E-34	3.42E-195	1	0.999999977	1
1041	6	AC_KASP_8	HZK_11-0186	0.553642088	7.21E-115	2.59E-33	3.35E-09	0.999999997	8.23E-68	3	0.999999997	3
1042	6	AC_KASP_8	HZK_11-0189	0.575892441	6.10E-124	3.66E-38	1.03E-11	1	7.03E-61	3	1	3
1043	6	AC_KASP_8	HZK_11-0190	0.421870869	9.59E-68	4.60E-11	0.999999523	4.77E-07	5.79E-115	2	0.999999523	2
1044	6	AC_KASP_8	HZK_11-0191	0.540922968	1.06E-109	1.50E-30	9.02E-08	0.99999991	9.31E-72	3	0.99999991	3
1045	6	AC_KASP_8	HZK_11-0192	0.373337553	3.06E-53	6.78E-06	0.999993219	1.34E-12	7.73E-136	2	0.999993219	2
1046	6	AC_KASP_8	HZK_11-0193	0.690286338	4.64E-172	6.93E-64	4.93E-25	1	4.06E-24	3	1	3
1047	6	AC_KASP_8	HZK_11-0194	0.571041158	5.86E-122	4.20E-37	3.65E-11	1	2.15E-62	3	1	3
1048	6	AC_KASP_8	HZK_11-0196	0.541504295	6.13E-110	1.12E-30	7.77E-08	0.999999922	1.41E-71	3	0.999999922	3
1049	6	AC_KASP_8	HZK_11-0198	0.397152262	2.14E-60	1.91E-08	0.99999998	7.34E-10	1.53E-125	2	0.99999998	2
1050	6	AC_KASP_8	HZK_11-0199	0.500894319	1.67E-93	6.83E-22	0.002750866	0.997249134	3.89E-84	3	0.997249134	3
1051	6	AC_KASP_8	HZK_11-0200	0.404011496	1.93E-62	3.57E-09	0.999999992	4.46E-09	1.35E-122	2	0.999999992	2
1052	6	AC_KASP_8	HZK_11-0201	0.407700137	1.54E-63	1.45E-09	0.999999987	1.17E-08	5.14E-121	2	0.999999987	2
1053	6	AC_KASP_8	HZK_11-0204	0.565824446	7.89E-120	5.78E-36	1.42E-10	1	5.07E-64	3	1	3
1054	6	AC_KASP_8	HZK_11-0206	0.400110688	2.80E-61	9.26E-09	0.999999989	1.60E-09	2.86E-124	2	0.999999989	2
1055	6	AC_KASP_8	HZK_11-0208	0.39747659	1.71E-60	1.77E-08	0.999999982	7.99E-10	2.11E-125	2	0.999999982	2
1056	6	AC_KASP_8	HZK_11-0209	0.390536025	2.04E-58	9.71E-08	0.999999903	1.28E-10	2.17E-128	2	0.999999903	2
1057	6	AC_KASP_8	HZK_11-0210	0.546058802	8.69E-112	1.15E-31	2.39E-08	0.999999976	3.64E-70	3	0.999999976	3
1058	6	AC_KASP_8	HZK_11-0215	0.541659757	5.30E-110	1.04E-30	7.46E-08	0.999999925	1.57E-71	3	0.999999925	3
1059	6	AC_KASP_8	HZK_11-0216	0.400792411	1.75E-61	7.84E-09	0.99999999	1.91E-09	5.61E-124	2	0.99999999	2
1060	6	AC_KASP_8	HZK_11-0217	0.845633975	1.31E-281	2.33E-138	4.39E-80	6.51E-35	1	4	1	4
1061	6	AC_KASP_8	HZK_11-0225	0.409652747	4.03E-64	8.99E-10	0.99999998	1.96E-08	3.52E-120	2	0.99999998	2
1062	6	AC_KASP_8	HZK_11-0226	0.260402939	3.75E-25	0.99999997	3.00E-08	9.33E-34	1.28E-194	1	0.99999997	1
1063	6	AC_KASP_8	HZK_11-0227	0.284273194	3.38E-30	0.99998135	1.86E-05	5.83E-28	1.53E-180	1	0.99998135	1
1064	6	AC_KASP_8	HZK_11-0229	0.39795146	1.24E-60	1.57E-08	0.999999983	9.06E-10	3.38E-125	2	0.999999983	2
1065	6	AC_KASP_8	HZK_11-0231	0.888311132	0	1.91E-171	1.33E-106	2.23E-54	1	4	1	4
1066	6	AC_KASP_8	HZK_11-0233	0.524703131	3.94E-103	4.87E-27	5.95E-06	0.999994046	8.87E-77	3	0.999994046	3
1067	6	AC_KASP_8	HZK_11-0234	0.566142778	5.85E-120	4.92E-36	1.31E-10	1	6.37E-64	3	1	3
1068	6	AC_KASP_8	HZK_11-0235	0.361401801	1.27E-49	0.000132176	0.999867824	5.51E-14	4.77E-141	2	0.999867824	2
1069	6	AC_KASP_8	HZK_11-0239	0.548327021	1.04E-112	3.70E-32	1.33E-08	0.999999987	1.84E-69	3	0.999999987	3
1070	6	AC_KASP_8	HZK_11-0240	0.577828394	9.84E-125	1.38E-38	6.23E-12	1	2.83E-60	3	1	3
1071	6	AC_KASP_8	HZK_11-0244	0.567072659	2.44E-120	3.09E-36	1.03E-10	1	1.24E-63	3	1	3
1072	6	AC_KASP_8	HZK_11-0245	0.921211569	0	5.70E-201	2.87E-130	9.49E-72	1	4	1	4
1073	6	AC_KASP_8	HZK_11-0246	0.410019296	3.14E-64	8.23E-10	0.999999978	2.15E-08	5.05E-120	2	0.999999978	2
1074	6	AC_KASP_8	HZK_11-0249	0.398354214	9.37E-61	1.42E-08	0.999999985	1.01E-09	5.03E-125	2	0.999999985	2
1075	6	AC_KASP_8	HZK_11-0250	0.573390815	6.43E-123	1.29E-37	1.98E-11	1	1.16E-61	3	1	3
1076	6	AC_KASP_8	HZK_11-0253	0.56770716	1.35E-120	2.24E-36	8.70E-11	1	1.96E-63	3	1	3
1077	6	AC_KASP_8	HZK_11-0256	0.544615108	3.35E-111	2.37E-31	3.47E-08	0.999999965	1.30E-70	3	0.999999965	3
1078	6	AC_KASP_8	HZK_11-0257	0.481264315	1.01E-85	8.36E-18	0.302991136	0.697008864	2.34E-90	3	0.697008864	NA
1079	6	AC_KASP_8	HZK_11-0258	0.411012715	1.59E-64	6.46E-10	0.999999971	2.79E-08	1.34E-119	2	0.999999971	2
1080	6	AC_KASP_8	HZK_11-0260	0.905398344	0	3.33E-186	1.97E-118	4.62E-63	1	4	1	4
1081	6	AC_KASP_8	HZK_11-0267	0.409260779	5.28E-64	9.90E-10	0.999999981	1.77E-08	2.39E-120	2	0.999999981	2
1082	6	AC_KASP_8	HZK_11-0269	0.538723574	8.23E-109	4.48E-30	1.59E-07	0.999999841	1.94E-72	3	0.999999841	3
1083	6	AC_KASP_8	HZK_11-0272	0.36801166	1.25E-51	2.55E-05	0.999974545	3.23E-13	3.70E-138	2	0.999974545	2
1084	6	AC_KASP_8	HZK_11-0276	0.244603389	9.91E-22	1	3.82E-10	1.10E-37	3.63E-204	1	1	1
1085	6	AC_KASP_8	HZK_11-0282	0.914893456	0	6.36E-195	2.02E-125	3.43E-68	1	4	1	4
1086	6	AC_KASP_8	HZK_11-0285	0.88527508	4.44659081257122e-323	6.26E-169	1.38E-104	6.73E-53	1	4	1	4
1087	6	AC_KASP_8	HZK_11-0288	0.077686341	1	6.41E-24	8.22E-58	1.22E-111	0	0	1	0
1088	6	AC_KASP_8	HZK_11-0289	0.552668569	1.79E-114	4.22E-33	4.32E-09	0.999999996	4.10E-68	3	0.999999996	3
1089	6	AC_KASP_8	HZK_11-0291	0.257299025	1.74E-24	0.999999987	1.28E-08	1.60E-34	1.77E-196	1	0.999999987	1
1090	6	AC_KASP_8	HZK_11-0294	0.542090013	3.55E-110	8.35E-31	6.67E-08	0.999999933	2.14E-71	3	0.999999933	3
1091	6	AC_KASP_8	HZK_11-0298	0.572035016	2.30E-122	2.55E-37	2.82E-11	1	4.39E-62	3	1	3
1092	6	AC_KASP_8	HZK_11-0305	0.529143355	6.27E-105	5.33E-28	1.89E-06	0.999998107	2.10E-75	3	0.999998107	3
1093	6	AC_KASP_8	HZK_11-0309	0.40471228	1.19E-62	3.01E-09	0.999999992	5.36E-09	2.70E-122	2	0.999999992	2
1094	6	AC_KASP_8	HZK_11-0313	0.900877863	0	3.42E-182	3.23E-115	1.06E-60	1	4	1	4
1095	6	AC_KASP_8	HZK_11-0314	0.545035148	2.26E-111	1.92E-31	3.12E-08	0.999999969	1.75E-70	3	0.999999969	3
1096	6	AC_KASP_8	HZK_11-0316	0.460902742	3.04E-79	3.64E-15	0.988149495	0.011850505	2.00E-98	2	0.988149495	2
1097	6	AC_KASP_8	HZK_11-0317	0.556428986	5.30E-116	6.42E-34	1.63E-09	0.999999998	6.04E-67	3	0.999999998	3
1098	6	AC_KASP_8	HZK_11-0319	0.562361944	2.04E-118	3.28E-35	3.49E-10	1	4.23E-65	3	1	3
1099	6	AC_KASP_8	HZK_11-0320	0.288321708	4.85E-31	0.999945391	5.46E-05	5.41E-27	3.44E-178	1	0.999945391	1
1100	6	AC_KASP_8	HZK_11-0322	0.537468002	2.66E-108	8.39E-30	2.20E-07	0.99999978	7.91E-73	3	0.99999978	3
1101	6	AC_KASP_8	HZK_11-0326	0.56446708	2.82E-119	1.14E-35	2.02E-10	1	1.92E-64	3	1	3
1102	6	AC_KASP_8	HZK_11-0332	0.503874047	1.05E-94	1.55E-22	0.001278227	0.998721773	3.24E-83	3	0.998721773	3
1103	6	AC_KASP_8	HZK_11-0333	0.933679306	0	1.34E-213	2.17E-140	3.53E-79	1	4	1	4
1104	6	AC_KASP_8	HZK_11-0334	0.574789356	1.72E-123	6.38E-38	1.38E-11	1	3.18E-61	3	1	3
1105	6	AC_KASP_8	HZK_11-0337	0.4066582	3.14E-63	1.87E-09	0.999999989	8.92E-09	1.84E-121	2	0.999999989	2
1106	6	AC_KASP_8	HZK_11-0345	0.586169851	3.75E-128	2.05E-40	7.05E-13	1	1.16E-57	3	1	3
1107	6	AC_KASP_8	HZK_11-0346	0.392034805	7.27E-59	6.71E-08	0.999999933	1.90E-10	9.60E-128	2	0.999999933	2
1108	6	AC_KASP_8	HZK_11-0348	0.412222795	6.95E-65	4.81E-10	0.999999961	3.84E-08	4.42E-119	2	0.999999961	2
1109	6	AC_KASP_8	HZK_11-0350	0.57632955	4.04E-124	2.94E-38	9.21E-12	1	9.62E-61	3	1	3
1110	6	AC_KASP_8	HZK_11-0351	0.427126561	2.67E-69	1.28E-11	0.999998121	1.88E-06	9.99E-113	2	0.999998121	2
1111	6	AC_KASP_8	HZK_11-0354	0.557741446	1.55E-116	3.33E-34	1.16E-09	0.999999999	1.55E-66	3	0.999999999	3
1112	6	AC_KASP_8	HZK_11-0355	0.396988328	2.40E-60	1.99E-08	0.999999979	7.03E-10	1.30E-125	2	0.999999979	2
1113	6	AC_KASP_8	HZK_11-0359	0.402186985	6.73E-62	5.57E-09	0.999999992	2.76E-09	2.23E-123	2	0.999999992	2
1114	6	AC_KASP_8	HZK_11-0361	0.400403564	2.29E-61	8.62E-09	0.99999999	1.73E-09	3.82E-124	2	0.99999999	2
1115	6	AC_KASP_8	HZK_11-0362	0.569829493	1.83E-121	7.73E-37	5.01E-11	1	8.99E-63	3	1	3
1116	6	AC_KASP_8	HZK_11-0368	0.404742319	1.17E-62	2.98E-09	0.999999992	5.40E-09	2.78E-122	2	0.999999992	2
1117	6	AC_KASP_8	HZK_11-0379	0.556402952	5.43E-116	6.50E-34	1.64E-09	0.999999998	5.93E-67	3	0.999999998	3
1118	6	AC_KASP_8	HZK_11-0380	0.413684312	2.56E-65	3.37E-10	0.999999943	5.62E-08	1.86E-118	2	0.999999943	2
1119	6	AC_KASP_8	HZK_11-0383	0.568498803	6.40E-121	1.51E-36	7.08E-11	1	3.46E-63	3	1	3
1120	6	AC_KASP_8	HZK_11-0385	0.567761191	1.28E-120	2.18E-36	8.58E-11	1	2.04E-63	3	1	3
1121	6	AC_KASP_8	HZK_11-0392	0.392513811	5.22E-59	5.97E-08	0.99999994	2.16E-10	1.54E-127	2	0.99999994	2
1122	6	AC_KASP_8	HZK_11-0393	0.414129101	1.89E-65	3.02E-10	0.999999937	6.32E-08	2.88E-118	2	0.999999937	2
1123	6	AC_KASP_8	HZK_11-0394	0.571814988	2.83E-122	2.85E-37	2.99E-11	1	3.74E-62	3	1	3
1124	6	AC_KASP_8	HZK_11-0395	0.398352367	9.38E-61	1.42E-08	0.999999985	1.01E-09	5.02E-125	2	0.999999985	2
1125	6	AC_KASP_8	HZK_11-0396	0.422884692	4.80E-68	3.59E-11	0.999999378	6.22E-07	1.56E-114	2	0.999999378	2
1126	6	AC_KASP_8	HZK_11-0401	0.553619327	7.36E-115	2.62E-33	3.37E-09	0.999999997	8.09E-68	3	0.999999997	3
1127	6	AC_KASP_8	HZK_11-0403	0.574010765	3.59E-123	9.44E-38	1.69E-11	1	1.81E-61	3	1	3
1128	6	AC_KASP_8	HZK_11-0406	0.41115182	1.45E-64	6.24E-10	0.99999997	2.90E-08	1.54E-119	2	0.99999997	2
1129	6	AC_KASP_8	HZK_11-0407	0.588715816	3.38E-129	5.67E-41	3.62E-13	1	7.28E-57	3	1	3
1130	6	AC_KASP_8	HZK_11-0408	0.395608839	6.19E-60	2.79E-08	0.999999972	4.89E-10	3.32E-126	2	0.999999972	2
1131	6	AC_KASP_8	HZK_11-0409	0.591377916	2.72E-130	1.48E-41	1.80E-13	1	4.99E-56	3	1	3
1132	6	AC_KASP_8	HZK_11-0413	0.382751164	4.44E-56	6.60E-07	0.999999339	1.63E-11	9.39E-132	2	0.999999339	2
1133	6	AC_KASP_8	HZK_11-0414	0.539512564	3.94E-109	3.02E-30	1.30E-07	0.99999987	3.40E-72	3	0.99999987	3
1134	6	AC_KASP_8	HZK_11-0735	0.569567545	2.34E-121	8.81E-37	5.36E-11	1	7.45E-63	3	1	3
1135	7	AC_KASP_9	Altus-1	0.949466662	0	0	5.33E-258	3.29E-89	1	4	1	4
1136	7	AC_KASP_9	Altus-2	0.953443545	0	0	5.04E-261	3.95E-91	1	4	1	4
1137	7	AC_KASP_9	Altus-3	0.951286792	0	0	2.28E-259	4.45E-90	1	4	1	4
1138	7	AC_KASP_9	Altus-4	0.878346409	0	0	1.15E-215	2.54E-62	1	4	1	4
1139	7	AC_KASP_9	Altus-5	0.932111712	0	0	5.93E-246	1.47E-81	1	4	1	4
1140	7	AC_KASP_9	Colomba-1	0.363429632	4.88E-158	2.53E-31	1	4.83E-48	0	2	1	2
1141	7	AC_KASP_9	COLOMBA-2	0.353985284	8.70E-156	2.63E-30	1	3.23E-49	0	2	1	2
1142	7	AC_KASP_9	HZK_11-0001	0.621266818	7.08E-130	5.54E-55	1.24E-16	1	1.04E-44	3	1	3
1143	7	AC_KASP_9	HZK_11-0002	0.607519282	5.80E-125	7.69E-52	5.97E-15	1	1.22E-47	3	1	3
1144	7	AC_KASP_9	HZK_11-0003	0.599169008	5.40E-122	6.09E-50	6.22E-14	1	2.06E-49	3	1	3
1145	7	AC_KASP_9	HZK_11-0007	0.654196678	8.51E-142	1.32E-62	1.02E-20	1	1.34E-37	3	1	3
1146	7	AC_KASP_9	HZK_11-0011	0.930702645	3.81E-306	1.59E-181	3.11E-102	4.80E-39	1	4	1	4
1147	7	AC_KASP_9	HZK_11-0012	0.929320206	1.22E-304	2.33E-180	2.39E-101	1.75E-38	1	4	1	4
1148	7	AC_KASP_9	HZK_11-0013	0.341557071	4.28E-49	8.80E-10	0.999999999	1.20E-18	1.62E-121	2	0.999999999	2
1149	7	AC_KASP_9	HZK_11-0014	0.678526257	8.98E-151	2.40E-68	8.51E-24	1	3.05E-32	3	1	3
1150	7	AC_KASP_9	HZK_11-0015	0.578417037	1.17E-114	3.00E-45	2.04E-11	1	8.64E-54	3	1	3
1151	7	AC_KASP_9	HZK_11-0017	0.613934102	2.99E-127	2.64E-53	9.82E-16	1	2.82E-46	3	1	3
1152	7	AC_KASP_9	HZK_11-0020	0.588586686	3.03E-118	1.52E-47	1.20E-12	1	1.20E-51	3	1	3
1153	7	AC_KASP_9	HZK_11-0022	0.954217406	0	2.39E-203	8.10E-119	1.41E-49	1	4	1	4
1154	7	AC_KASP_9	HZK_11-0024	0.617414732	1.70E-128	4.23E-54	3.68E-16	1	1.56E-45	3	1	3
1155	7	AC_KASP_9	HZK_11-0028	0.575008379	1.86E-113	1.76E-44	5.25E-11	1	1.66E-54	3	1	3
1156	7	AC_KASP_9	HZK_11-0035	0.621823173	4.47E-130	4.13E-55	1.06E-16	1	1.37E-44	3	1	3
1157	7	AC_KASP_9	HZK_11-0036	0.352933698	7.93E-52	5.14E-11	1	3.18E-17	1.30E-117	2	1	2
1158	7	AC_KASP_9	HZK_11-0037	0.959146464	0	1.48E-208	8.92E-123	4.31E-52	1	4	1	4
1159	7	AC_KASP_9	HZK_11-0038	0.65104911	1.20E-140	7.18E-62	2.52E-20	1	2.77E-38	3	1	3
1160	7	AC_KASP_9	HZK_11-0039	0.627457259	4.23E-132	2.10E-56	2.14E-17	1	2.20E-43	3	1	3
1161	7	AC_KASP_9	HZK_11-0040	0.648409267	1.10E-139	2.96E-61	5.38E-20	1	7.38E-39	3	1	3
1162	7	AC_KASP_9	HZK_11-0041	0.376999359	1.52E-57	1.35E-13	1	3.05E-14	1.92E-109	2	1	2
1163	7	AC_KASP_9	HZK_11-0042	0.389275403	1.98E-60	6.70E-15	1	9.75E-13	2.56E-105	2	1	2
1164	7	AC_KASP_9	HZK_11-0045	0.621622863	5.28E-130	4.59E-55	1.12E-16	1	1.24E-44	3	1	3
1165	7	AC_KASP_9	HZK_11-0050	0.953032777	0	3.89E-202	6.74E-118	5.41E-49	1	4	1	4
1166	7	AC_KASP_9	HZK_11-0052	0.606140323	1.80E-124	1.58E-51	8.80E-15	1	6.20E-48	3	1	3
1167	7	AC_KASP_9	HZK_11-0055	0.404061112	6.92E-64	1.84E-16	1	6.18E-11	2.23E-100	2	1	2
1168	7	AC_KASP_9	HZK_11-0057	0.682342549	3.38E-152	2.94E-69	2.77E-24	1	2.15E-31	3	1	3
1169	7	AC_KASP_9	HZK_11-0059	0.962820995	0	1.23E-212	7.06E-126	4.62E-54	1	4	1	4
1170	7	AC_KASP_9	HZK_11-0065	0.599448313	4.30E-122	5.26E-50	5.75E-14	1	2.36E-49	3	1	3
1171	7	AC_KASP_9	HZK_11-0068	0.338810842	1.97E-48	1.75E-09	0.999999998	5.40E-19	1.83E-122	2	0.999999998	2
1172	7	AC_KASP_9	HZK_11-0069	0.375842093	2.86E-57	1.79E-13	1	2.19E-14	7.80E-110	2	1	2
1173	7	AC_KASP_9	HZK_11-0070	0.621361782	6.55E-130	5.27E-55	1.20E-16	1	1.09E-44	3	1	3
1174	7	AC_KASP_9	HZK_11-0072	0.608611554	2.37E-125	4.33E-52	4.39E-15	1	2.08E-47	3	1	3
1175	7	AC_KASP_9	HZK_11-0076	0.588024504	4.78E-118	2.04E-47	1.40E-12	1	9.10E-52	3	1	3
1176	7	AC_KASP_9	HZK_11-0077	0.943562173	7.05031676615459e-321	6.25E-193	6.68E-111	1.50E-44	1	4	1	4
1177	7	AC_KASP_9	HZK_11-0079	0.963030289	0	7.08E-213	4.65E-126	3.55E-54	1	4	1	4
1178	7	AC_KASP_9	HZK_11-0081	0.94784887	0	5.34E-197	5.41E-114	1.63E-46	1	4	1	4
1179	7	AC_KASP_9	HZK_11-0082	0.950167488	0	2.89E-199	1.02E-115	1.32E-47	1	4	1	4
1180	7	AC_KASP_9	HZK_11-0087	0.630640223	3.02E-133	3.88E-57	8.66E-18	1	1.06E-42	3	1	3
1181	7	AC_KASP_9	HZK_11-0093	0.631277056	1.78E-133	2.77E-57	7.22E-18	1	1.46E-42	3	1	3
1182	7	AC_KASP_9	HZK_11-0095	0.326395561	2.03E-45	4.02E-08	0.99999996	1.45E-20	9.03E-127	2	0.99999996	2
1183	7	AC_KASP_9	HZK_11-0099	0.630786238	2.68E-133	3.59E-57	8.30E-18	1	1.14E-42	3	1	3
1184	7	AC_KASP_9	HZK_11-0100	0.598068562	1.33E-121	1.08E-49	8.47E-14	1	1.20E-49	3	1	3
1185	7	AC_KASP_9	HZK_11-0103	0.643817349	5.16E-138	3.47E-60	2.01E-19	1	7.44E-40	3	1	3
1186	7	AC_KASP_9	HZK_11-0104	0.673258971	8.14E-149	4.28E-67	3.99E-23	1	2.07E-33	3	1	3
1187	7	AC_KASP_9	HZK_11-0105	0.953109813	0	3.25E-202	5.88E-118	4.96E-49	1	4	1	4
1188	7	AC_KASP_9	HZK_11-0106	0.92489874	6.45E-300	1.06E-176	1.44E-98	1.02E-36	1	4	1	4
1189	7	AC_KASP_9	HZK_11-0108	0.939543501	4.04147304011489e-316	3.02E-189	4.21E-108	9.01E-43	1	4	1	4
1190	7	AC_KASP_9	HZK_11-0109	0.612165496	1.28E-126	6.70E-53	1.62E-15	1	1.19E-46	3	1	3
1191	7	AC_KASP_9	HZK_11-0111	0.625190637	2.77E-131	6.97E-56	4.07E-17	1	7.19E-44	3	1	3
1192	7	AC_KASP_9	HZK_11-0114	0.95248844	0	1.38E-201	1.77E-117	9.99E-49	1	4	1	4
1193	7	AC_KASP_9	HZK_11-0119	0.658363042	2.54E-143	1.39E-63	3.05E-21	1	1.09E-36	3	1	3
1194	7	AC_KASP_9	HZK_11-0120	0.640496772	8.28E-137	2.04E-59	5.20E-19	1	1.42E-40	3	1	3
1195	7	AC_KASP_9	HZK_11-0121	0.652797429	2.76E-141	2.80E-62	1.52E-20	1	6.65E-38	3	1	3
1196	7	AC_KASP_9	HZK_11-0122	0.647282376	2.84E-139	5.42E-61	7.44E-20	1	4.20E-39	3	1	3
1197	7	AC_KASP_9	HZK_11-0125	0.66598638	3.98E-146	2.25E-65	3.33E-22	1	5.14E-35	3	1	3
1198	7	AC_KASP_9	HZK_11-0127	0.65268624	3.04E-141	2.98E-62	1.57E-20	1	6.29E-38	3	1	3
1199	7	AC_KASP_9	HZK_11-0129	0.599133942	5.56E-122	6.20E-50	6.28E-14	1	2.03E-49	3	1	3
1200	7	AC_KASP_9	HZK_11-0130	0.608846369	1.95E-125	3.83E-52	4.11E-15	1	2.33E-47	3	1	3
1201	7	AC_KASP_9	HZK_11-0135	0.675393074	1.31E-149	1.33E-67	2.14E-23	1	6.15E-33	3	1	3
1202	7	AC_KASP_9	HZK_11-0136	0.599268479	4.98E-122	5.78E-50	6.05E-14	1	2.16E-49	3	1	3
1203	7	AC_KASP_9	HZK_11-0138	0.608594137	2.40E-125	4.37E-52	4.42E-15	1	2.06E-47	3	1	3
1204	7	AC_KASP_9	HZK_11-0142	0.645012255	1.90E-138	1.83E-60	1.43E-19	1	1.35E-39	3	1	3
1205	7	AC_KASP_9	HZK_11-0143	0.608705067	2.19E-125	4.13E-52	4.28E-15	1	2.17E-47	3	1	3
1206	7	AC_KASP_9	HZK_11-0145	0.593747209	4.52E-120	1.03E-48	2.84E-13	1	1.47E-50	3	1	3
1207	7	AC_KASP_9	HZK_11-0147	0.612735602	8.00E-127	4.97E-53	1.38E-15	1	1.57E-46	3	1	3
1208	7	AC_KASP_9	HZK_11-0148	0.643548792	6.46E-138	4.00E-60	2.17E-19	1	6.50E-40	3	1	3
1209	7	AC_KASP_9	HZK_11-0150	0.629739228	6.39E-133	6.26E-57	1.12E-17	1	6.81E-43	3	1	3
1210	7	AC_KASP_9	HZK_11-0152	0.386244444	1.02E-59	1.40E-14	1	4.15E-13	2.47E-106	2	1	2
1211	7	AC_KASP_9	HZK_11-0156	0.65697378	8.19E-143	2.95E-63	4.55E-21	1	5.43E-37	3	1	3
1212	7	AC_KASP_9	HZK_11-0158	0.941612096	1.50091708484466e-318	3.97E-191	1.56E-109	1.11E-43	1	4	1	4
1213	7	AC_KASP_9	HZK_11-0159	0.949151776	0	2.88E-198	5.88E-115	3.99E-47	1	4	1	4
1214	7	AC_KASP_9	HZK_11-0159b	0.935543888	1.57592794564298e-311	1.08E-185	2.11E-105	4.68E-41	1	4	1	4
1215	7	AC_KASP_9	HZK_11-0160	0.383306991	4.98E-59	2.88E-14	1	1.81E-13	2.55E-107	2	1	2
1216	7	AC_KASP_9	HZK_11-0161	0.656393865	1.34E-142	4.04E-63	5.38E-21	1	4.05E-37	3	1	3
1217	7	AC_KASP_9	HZK_11-0164	0.562568331	4.36E-109	1.09E-41	1.65E-09	0.999999998	4.11E-57	3	0.999999998	3
1218	7	AC_KASP_9	HZK_11-0166	0.609635574	1.02E-125	2.53E-52	3.29E-15	1	3.43E-47	3	1	3
1219	7	AC_KASP_9	HZK_11-0168	0.366041487	5.97E-55	2.00E-12	1	1.35E-15	3.78E-113	2	1	2
1220	7	AC_KASP_9	HZK_11-0171	0.39624769	4.61E-62	1.23E-15	1	6.92E-12	5.51E-103	2	1	2
1221	7	AC_KASP_9	HZK_11-0173	0.948003638	0	3.78E-197	4.16E-114	1.38E-46	1	4	1	4
1222	7	AC_KASP_9	HZK_11-0174	0.685115902	3.10E-153	6.39E-70	1.22E-24	1	8.96E-31	3	1	3
1223	7	AC_KASP_9	HZK_11-0175	0.958974359	0	2.27E-208	1.24E-122	5.31E-52	1	4	1	4
1224	7	AC_KASP_9	HZK_11-0176	0.627524728	4.00E-132	2.02E-56	2.10E-17	1	2.28E-43	3	1	3
1225	7	AC_KASP_9	HZK_11-0177	0.610727455	4.17E-126	1.43E-52	2.42E-15	1	5.86E-47	3	1	3
1226	7	AC_KASP_9	HZK_11-0179	0.618942474	4.82E-129	1.89E-54	2.39E-16	1	3.31E-45	3	1	3
1227	7	AC_KASP_9	HZK_11-0180	0.628054428	2.58E-132	1.53E-56	1.81E-17	1	2.96E-43	3	1	3
1228	7	AC_KASP_9	HZK_11-0183	0.912364815	3.56E-287	7.75E-167	4.50E-91	5.89E-32	1	4	1	4
1229	7	AC_KASP_9	HZK_11-0185	0.345167897	5.78E-50	3.57E-10	1	3.40E-18	2.83E-120	2	1	2
1230	7	AC_KASP_9	HZK_11-0186	0.611627876	1.99E-126	8.89E-53	1.88E-15	1	9.11E-47	3	1	3
1231	7	AC_KASP_9	HZK_11-0189	0.648243747	1.27E-139	3.24E-61	5.64E-20	1	6.79E-39	3	1	3
1232	7	AC_KASP_9	HZK_11-0190	0.64193817	2.48E-137	9.46E-60	3.44E-19	1	2.91E-40	3	1	3
1233	7	AC_KASP_9	HZK_11-0191	0.66387992	2.38E-145	7.05E-65	6.15E-22	1	1.77E-35	3	1	3
1234	7	AC_KASP_9	HZK_11-0192	0.38783519	4.30E-60	9.53E-15	1	6.50E-13	8.43E-106	2	1	2
1235	7	AC_KASP_9	HZK_11-0193	0.949107688	0	3.18E-198	6.35E-115	4.19E-47	1	4	1	4
1236	7	AC_KASP_9	HZK_11-0194	0.633153668	3.75E-134	1.02E-57	4.23E-18	1	3.70E-42	3	1	3
1237	7	AC_KASP_9	HZK_11-0196	0.95223045	0	2.52E-201	2.79E-117	1.33E-48	1	4	1	4
1238	7	AC_KASP_9	HZK_11-0198	0.582982593	2.88E-116	2.80E-46	5.71E-12	1	7.89E-53	3	1	3
1239	7	AC_KASP_9	HZK_11-0199	0.961730257	0	2.09E-211	6.09E-125	1.82E-53	1	4	1	4
1240	7	AC_KASP_9	HZK_11-0200	0.596463884	4.93E-121	2.50E-49	1.33E-13	1	5.51E-50	3	1	3
1241	7	AC_KASP_9	HZK_11-0201	0.376821708	1.68E-57	1.41E-13	1	2.90E-14	1.67E-109	2	1	2
1242	7	AC_KASP_9	HZK_11-0204	0.606470565	1.37E-124	1.33E-51	8.02E-15	1	7.29E-48	3	1	3
1243	7	AC_KASP_9	HZK_11-0206	0.594347691	2.77E-120	7.55E-49	2.40E-13	1	1.97E-50	3	1	3
1244	7	AC_KASP_9	HZK_11-0208	0.357477031	6.51E-53	1.66E-11	1	1.17E-16	4.62E-116	2	1	2
1245	7	AC_KASP_9	HZK_11-0209	0.627516016	4.03E-132	2.03E-56	2.10E-17	1	2.27E-43	3	1	3
1246	7	AC_KASP_9	HZK_11-0210	0.614645601	1.66E-127	1.82E-53	8.03E-16	1	4.00E-46	3	1	3
1247	7	AC_KASP_9	HZK_11-0215	0.64084124	6.21E-137	1.70E-59	4.72E-19	1	1.69E-40	3	1	3
1248	7	AC_KASP_9	HZK_11-0216	0.619272838	3.67E-129	1.59E-54	2.17E-16	1	3.89E-45	3	1	3
1249	7	AC_KASP_9	HZK_11-0217	0.942753243	6.58342473083461e-320	3.52E-192	2.49E-110	3.46E-44	1	4	1	4
1250	7	AC_KASP_9	HZK_11-0225	0.6611849	2.33E-144	3.03E-64	1.34E-21	1	4.54E-36	3	1	3
1251	7	AC_KASP_9	HZK_11-0226	0.360045307	1.59E-53	8.80E-12	1	2.44E-16	3.46E-115	2	1	2
1252	7	AC_KASP_9	HZK_11-0227	0.397827327	1.97E-62	8.37E-16	1	1.08E-11	1.86E-102	2	1	2
1253	7	AC_KASP_9	HZK_11-0229	0.627514171	4.04E-132	2.04E-56	2.10E-17	1	2.27E-43	3	1	3
1254	7	AC_KASP_9	HZK_11-0231	0.9466786	0	7.13E-196	3.88E-113	5.71E-46	1	4	1	4
1255	7	AC_KASP_9	HZK_11-0233	0.945393665	3.95252516672997e-323	1.19E-194	3.29E-112	2.22E-45	1	4	1	4
1256	7	AC_KASP_9	HZK_11-0234	0.614109474	2.58E-127	2.41E-53	9.34E-16	1	3.08E-46	3	1	3
1257	7	AC_KASP_9	HZK_11-0235	0.582932593	3.00E-116	2.88E-46	5.79E-12	1	7.70E-53	3	1	3
1258	7	AC_KASP_9	HZK_11-0239	0.604888095	5.02E-124	3.05E-51	1.25E-14	1	3.36E-48	3	1	3
1259	7	AC_KASP_9	HZK_11-0240	0.625101657	2.98E-131	7.30E-56	4.17E-17	1	6.88E-44	3	1	3
1260	7	AC_KASP_9	HZK_11-0244	0.605731103	2.51E-124	1.96E-51	9.87E-15	1	5.07E-48	3	1	3
1261	7	AC_KASP_9	HZK_11-0245	0.949807842	0	6.54E-199	1.91E-115	1.95E-47	1	4	1	4
1262	7	AC_KASP_9	HZK_11-0246	0.548000783	5.48E-104	2.00E-38	9.23E-08	0.999999908	3.73E-60	3	0.999999908	3
1263	7	AC_KASP_9	HZK_11-0249	0.620141966	1.79E-129	1.00E-54	1.70E-16	1	5.97E-45	3	1	3
1264	7	AC_KASP_9	HZK_11-0250	0.612823344	7.44E-127	4.74E-53	1.34E-15	1	1.64E-46	3	1	3
1265	7	AC_KASP_9	HZK_11-0253	0.942691866	7.79487369443735e-320	4.02E-192	2.75E-110	3.69E-44	1	4	1	4
1266	7	AC_KASP_9	HZK_11-0256	0.614756948	1.52E-127	1.71E-53	7.78E-16	1	4.23E-46	3	1	3
1267	7	AC_KASP_9	HZK_11-0257	0.566536113	1.77E-110	1.41E-42	5.50E-10	0.999999999	2.78E-56	3	0.999999999	3
1268	7	AC_KASP_9	HZK_11-0258	0.615322473	9.52E-128	1.27E-53	6.63E-16	1	5.58E-46	3	1	3
1269	7	AC_KASP_9	HZK_11-0260	0.940598291	2.35682109366502e-317	3.34E-190	7.91E-109	3.11E-43	1	4	1	4
1270	7	AC_KASP_9	HZK_11-0267	0.618368572	7.74E-129	2.56E-54	2.81E-16	1	2.49E-45	3	1	3
1271	7	AC_KASP_9	HZK_11-0269	0.617931806	1.11E-128	3.22E-54	3.18E-16	1	2.01E-45	3	1	3
1272	7	AC_KASP_9	HZK_11-0272	0.551731703	2.72E-105	2.92E-39	3.30E-08	0.999999967	2.24E-59	3	0.999999967	3
1273	7	AC_KASP_9	HZK_11-0276	0.389394397	1.85E-60	6.51E-15	1	1.01E-12	2.81E-105	2	1	2
1274	7	AC_KASP_9	HZK_11-0282	0.941751005	1.02737986658812e-318	2.96E-191	1.25E-109	9.66E-44	1	4	1	4
1275	7	AC_KASP_9	HZK_11-0285	0.939478599	4.81006986874704e-316	3.45E-189	4.66E-108	9.61E-43	1	4	1	4
1276	7	AC_KASP_9	HZK_11-0288	0.351083706	2.20E-51	8.15E-11	1	1.87E-17	3.02E-118	2	1	2
1277	7	AC_KASP_9	HZK_11-0289	0.597932652	1.48E-121	1.16E-49	8.80E-14	1	1.13E-49	3	1	3
1278	7	AC_KASP_9	HZK_11-0291	0.358813512	3.13E-53	1.19E-11	1	1.72E-16	1.32E-115	2	1	2
1279	7	AC_KASP_9	HZK_11-0294	0.598788198	7.38E-122	7.43E-50	6.92E-14	1	1.71E-49	3	1	3
1280	7	AC_KASP_9	HZK_11-0298	0.62496183	3.34E-131	7.86E-56	4.34E-17	1	6.42E-44	3	1	3
1281	7	AC_KASP_9	HZK_11-0305	0.85389613	2.98E-236	2.07E-127	4.11E-61	6.29E-13	1	4	1	4
1282	7	AC_KASP_9	HZK_11-0309	0.618216074	8.78E-129	2.77E-54	2.93E-16	1	2.31E-45	3	1	3
1283	7	AC_KASP_9	HZK_11-0313	0.94473603	2.66795448754273e-322	4.97E-194	9.76E-112	4.43E-45	1	4	1	4
1284	7	AC_KASP_9	HZK_11-0314	0.560217121	2.91E-108	3.68E-41	3.16E-09	0.999999997	1.32E-57	3	0.999999997	3
1285	7	AC_KASP_9	HZK_11-0316	0.938340529	1.00440847410594e-314	3.63E-188	2.79E-107	2.99E-42	1	4	1	4
1286	7	AC_KASP_9	HZK_11-0317	0.629168488	1.03E-132	8.47E-57	1.32E-17	1	5.14E-43	3	1	3
1287	7	AC_KASP_9	HZK_11-0319	0.547716256	6.89E-104	2.31E-38	9.99E-08	0.9999999	3.25E-60	3	0.9999999	3
1288	7	AC_KASP_9	HZK_11-0320	0.367692366	2.42E-55	1.33E-12	1	2.17E-15	1.37E-112	2	1	2
1289	7	AC_KASP_9	HZK_11-0322	0.627471088	4.19E-132	2.08E-56	2.13E-17	1	2.22E-43	3	1	3
1290	7	AC_KASP_9	HZK_11-0326	0.599015047	6.13E-122	6.60E-50	6.50E-14	1	1.91E-49	3	1	3
1291	7	AC_KASP_9	HZK_11-0332	0.581413996	1.03E-115	6.33E-46	8.84E-12	1	3.69E-53	3	1	3
1292	7	AC_KASP_9	HZK_11-0333	0.940042961	1.05532604755979e-316	1.07E-189	1.91E-108	5.45E-43	1	4	1	4
1293	7	AC_KASP_9	HZK_11-0334	0.61528064	9.86E-128	1.30E-53	6.71E-16	1	5.47E-46	3	1	3
1294	7	AC_KASP_9	HZK_11-0337	0.599061769	5.90E-122	6.44E-50	6.41E-14	1	1.96E-49	3	1	3
1295	7	AC_KASP_9	HZK_11-0345	0.582231158	5.31E-116	4.14E-46	7.04E-12	1	5.48E-53	3	1	3
1296	7	AC_KASP_9	HZK_11-0346	0.364833435	1.16E-54	2.69E-12	1	9.59E-16	1.47E-113	2	1	2
1297	7	AC_KASP_9	HZK_11-0348	0.608958576	1.78E-125	3.61E-52	3.99E-15	1	2.46E-47	3	1	3
1298	7	AC_KASP_9	HZK_11-0350	0.626882217	6.82E-132	2.84E-56	2.52E-17	1	1.66E-43	3	1	3
1299	7	AC_KASP_9	HZK_11-0351	0.599879144	3.02E-122	4.20E-50	5.10E-14	1	2.91E-49	3	1	3
1300	7	AC_KASP_9	HZK_11-0354	0.611003702	3.32E-126	1.23E-52	2.24E-15	1	6.71E-47	3	1	3
1301	7	AC_KASP_9	HZK_11-0355	0.595094894	1.51E-120	5.11E-49	1.95E-13	1	2.83E-50	3	1	3
1302	7	AC_KASP_9	HZK_11-0359	0.61138101	2.44E-126	1.01E-52	2.02E-15	1	8.07E-47	3	1	3
1303	7	AC_KASP_9	HZK_11-0361	0.582403841	4.62E-116	3.79E-46	6.71E-12	1	5.96E-53	3	1	3
1304	7	AC_KASP_9	HZK_11-0362	0.619296456	3.60E-129	1.57E-54	2.16E-16	1	3.94E-45	3	1	3
1305	7	AC_KASP_9	HZK_11-0368	0.60624734	1.65E-124	1.50E-51	8.54E-15	1	6.53E-48	3	1	3
1306	7	AC_KASP_9	HZK_11-0379	0.959002207	0	2.12E-208	1.17E-122	5.13E-52	1	4	1	4
1307	7	AC_KASP_9	HZK_11-0380	0.604067783	9.82E-124	4.69E-51	1.58E-14	1	2.25E-48	3	1	3
1308	7	AC_KASP_9	HZK_11-0383	0.618685885	5.96E-129	2.16E-54	2.57E-16	1	2.92E-45	3	1	3
1309	7	AC_KASP_9	HZK_11-0385	0.957050542	0	2.63E-206	4.57E-121	5.26E-51	1	4	1	4
1310	7	AC_KASP_9	HZK_11-0392	0.58242353	4.54E-116	3.75E-46	6.68E-12	1	6.02E-53	3	1	3
1311	7	AC_KASP_9	HZK_11-0393	0.647054938	3.43E-139	6.12E-61	7.94E-20	1	3.75E-39	3	1	3
1312	7	AC_KASP_9	HZK_11-0394	0.950408584	0	1.67E-199	6.75E-116	1.01E-47	1	4	1	4
1313	7	AC_KASP_9	HZK_11-0395	0.573723799	5.27E-113	3.41E-44	7.50E-11	1	8.94E-55	3	1	3
1314	7	AC_KASP_9	HZK_11-0396	0.62261296	2.33E-130	2.72E-55	8.45E-17	1	2.02E-44	3	1	3
1315	7	AC_KASP_9	HZK_11-0401	0.636383435	2.55E-135	1.83E-58	1.69E-18	1	1.84E-41	3	1	3
1316	7	AC_KASP_9	HZK_11-0403	0.941333621	3.20503348851092e-318	7.14E-191	2.44E-109	1.48E-43	1	4	1	4
1317	7	AC_KASP_9	HZK_11-0406	0.614754528	1.52E-127	1.72E-53	7.79E-16	1	4.22E-46	3	1	3
1318	7	AC_KASP_9	HZK_11-0407	0.623222498	1.41E-130	1.97E-55	7.11E-17	1	2.72E-44	3	1	3
1319	7	AC_KASP_9	HZK_11-0408	0.570359309	8.02E-112	1.95E-43	1.91E-10	1	1.76E-55	3	1	3
1320	7	AC_KASP_9	HZK_11-0409	0.611195149	2.84E-126	1.12E-52	2.12E-15	1	7.37E-47	3	1	3
1321	7	AC_KASP_9	HZK_11-0413	0.35994584	1.68E-53	9.02E-12	1	2.38E-16	3.20E-115	2	1	2
1322	7	AC_KASP_9	HZK_11-0414	0.931375737	6.97E-307	4.27E-182	1.14E-102	2.55E-39	1	4	1	4
1323	7	AC_KASP_9	HZK_11-0735	0.950024445	0	4.00E-199	1.31E-115	1.54E-47	1	4	1	4
2269	13	AC_KASP_1	Altus-1	0.405018566	2.30E-210	1.19E-44	1	2.91E-12	2.01E-201	2	1	2
2270	13	AC_KASP_1	Altus-2	0.580325724	2.85E-244	1.14E-62	0.000111382	0.999888618	7.89E-168	3	0.999888618	3
2271	13	AC_KASP_1	Altus-3	0.451316785	2.56E-218	2.20E-48	0.999999962	3.78E-08	1.88E-191	2	0.999999962	2
2272	13	AC_KASP_1	Altus-4	0.447286992	1.25E-217	4.62E-48	0.999999983	1.67E-08	2.58E-192	2	0.999999983	2
2273	13	AC_KASP_1	Altus-5	0.510432709	2.21E-228	4.12E-53	0.994010867	0.005989133	7.64E-179	2	0.994010867	2
2274	13	AC_KASP_1	Colomba-1	0.250372937	1.53E-58	1	4.70E-47	4.37E-211	0	1	1	1
2275	13	AC_KASP_1	COLOMBA-2	0.22203921	1.56E-55	1	1.02E-49	1.11E-216	0	1	1	1
2276	13	AC_KASP_1	HZK_11-0001	0.223865952	1.37E-09	0.999999998	4.95E-10	6.10E-39	6.21E-113	1	0.999999998	1
2277	13	AC_KASP_1	HZK_11-0002	0.25680753	4.55E-13	0.999999407	5.93E-07	1.79E-32	1.22E-101	1	0.999999407	1
2278	13	AC_KASP_1	HZK_11-0003	0.246726296	5.08E-12	0.99999993	7.01E-08	2.02E-34	4.86E-105	1	0.99999993	1
2279	13	AC_KASP_1	HZK_11-0007	0.358818239	1.11E-25	0.002397732	0.997602268	1.66E-16	8.50E-72	2	0.997602268	2
2280	13	AC_KASP_1	HZK_11-0011	0.398791432	1.10E-32	1.23E-06	0.999998766	6.98E-13	5.15E-63	2	0.999998766	2
2281	13	AC_KASP_1	HZK_11-0012	0.365987238	6.00E-27	0.00061016	0.99938984	7.53E-16	3.30E-70	2	0.99938984	2
2282	13	AC_KASP_1	HZK_11-0013	0.243094884	1.22E-11	0.999999968	3.23E-08	3.96E-35	2.82E-106	1	0.999999968	1
2283	13	AC_KASP_1	HZK_11-0014	0.425700804	2.48E-37	8.12E-09	0.999999992	1.76E-10	3.43E-57	2	0.999999992	2
2284	13	AC_KASP_1	HZK_11-0015	0.311181675	1.59E-18	0.962603052	0.037396948	2.28E-22	5.57E-84	1	0.962603052	1
2285	13	AC_KASP_1	HZK_11-0017	0.402436862	2.56E-33	6.23E-07	0.999999377	1.48E-12	3.19E-62	2	0.999999377	2
2286	13	AC_KASP_1	HZK_11-0020	0.376719556	7.78E-29	7.93E-05	0.999920699	7.13E-15	7.68E-68	2	0.999920699	2
2287	13	AC_KASP_1	HZK_11-0022	0.43126025	2.75E-38	2.89E-09	0.999999997	5.50E-10	5.40E-56	2	0.999999997	2
2288	13	AC_KASP_1	HZK_11-0024	0.408039986	2.75E-34	2.18E-07	0.999999782	4.70E-12	5.25E-61	2	0.999999782	2
2289	13	AC_KASP_1	HZK_11-0028	0.064276881	1	3.47E-13	2.28E-41	4.58E-91	1.16E-194	0	1	0
2290	13	AC_KASP_1	HZK_11-0035	0.464924711	4.85E-44	5.75E-12	0.999999481	5.19E-07	8.81E-49	2	0.999999481	2
2291	13	AC_KASP_1	HZK_11-0036	0.258845723	2.81E-13	0.999999091	9.09E-07	4.40E-32	5.89E-101	1	0.999999091	1
2292	13	AC_KASP_1	HZK_11-0037	0.416117571	1.11E-35	4.83E-08	0.999999952	2.48E-11	2.94E-59	2	0.999999952	2
2293	13	AC_KASP_1	HZK_11-0038	0.399431178	8.51E-33	1.09E-06	0.999998905	7.97E-13	7.09E-63	2	0.999998905	2
2294	13	AC_KASP_1	HZK_11-0039	0.418273652	4.70E-36	3.23E-08	0.999999968	3.85E-11	8.58E-59	2	0.999999968	2
2295	13	AC_KASP_1	HZK_11-0040	0.40523089	8.41E-34	3.69E-07	0.999999631	2.64E-12	1.29E-61	2	0.999999631	2
2296	13	AC_KASP_1	HZK_11-0041	0.397402567	1.91E-32	1.60E-06	0.999998398	5.24E-13	2.57E-63	2	0.999998398	2
2297	13	AC_KASP_1	HZK_11-0042	0.23862209	3.61E-11	0.999999988	1.23E-08	5.25E-36	8.29E-108	1	0.999999988	1
2298	13	AC_KASP_1	HZK_11-0045	0.268330597	3.01E-14	0.999993427	6.57E-06	2.81E-30	8.37E-98	1	0.999993427	1
2299	13	AC_KASP_1	HZK_11-0050	0.418532345	4.25E-36	3.08E-08	0.999999969	4.06E-11	9.76E-59	2	0.999999969	2
2300	13	AC_KASP_1	HZK_11-0052	0.574996005	3.22E-66	3.41E-24	0.000383064	0.999616936	1.11E-28	3	0.999616936	3
2301	13	AC_KASP_1	HZK_11-0055	0.117156133	0.999915667	8.43E-05	1.47E-25	4.42E-67	4.90E-159	0	0.999915667	0
2302	13	AC_KASP_1	HZK_11-0057	0.215286187	1.17E-08	0.999999988	7.37E-11	1.12E-40	5.73E-116	1	0.999999988	1
2303	13	AC_KASP_1	HZK_11-0059	0.649123708	7.47E-86	5.81E-37	7.78E-11	1	3.77E-19	3	1	3
2304	13	AC_KASP_1	HZK_11-0065	0.459840341	3.57E-43	1.47E-11	0.999999815	1.85E-07	7.22E-50	2	0.999999815	2
2305	13	AC_KASP_1	HZK_11-0068	0.392780786	1.22E-31	3.82E-06	0.999996181	2.01E-13	2.52E-64	2	0.999996181	2
2306	13	AC_KASP_1	HZK_11-0069	0.198041947	9.77E-07	0.999999023	1.47E-12	2.99E-44	3.32E-122	1	0.999999023	1
2307	13	AC_KASP_1	HZK_11-0070	0.464309602	6.18E-44	6.44E-12	0.999999542	4.58E-07	6.51E-49	2	0.999999542	2
2308	13	AC_KASP_1	HZK_11-0072	0.411062571	8.25E-35	1.24E-07	0.999999876	8.76E-12	2.37E-60	2	0.999999876	2
2309	13	AC_KASP_1	HZK_11-0076	0.244364572	8.97E-12	0.999999958	4.24E-08	7.00E-35	7.64E-106	1	0.999999958	1
2310	13	AC_KASP_1	HZK_11-0077	0.571818332	2.17E-65	1.18E-23	0.00073358	0.99926642	4.40E-29	3	0.99926642	3
2311	13	AC_KASP_1	HZK_11-0079	0.234327102	1.03E-10	0.999999995	4.88E-09	7.46E-37	2.74E-109	1	0.999999995	1
2312	13	AC_KASP_1	HZK_11-0081	0.614379975	1.45E-76	6.39E-31	1.14E-07	0.999999886	1.17E-23	3	0.999999886	3
2313	13	AC_KASP_1	HZK_11-0082	0.626020975	1.18E-79	6.22E-33	1.01E-08	0.99999999	3.70E-22	3	0.99999999	3
2314	13	AC_KASP_1	HZK_11-0087	0.418413475	4.45E-36	3.15E-08	0.999999968	3.96E-11	9.20E-59	2	0.999999968	2
2315	13	AC_KASP_1	HZK_11-0093	0.235054543	8.63E-11	0.999999994	5.71E-09	1.04E-36	4.89E-109	1	0.999999994	1
2316	13	AC_KASP_1	HZK_11-0095	0.241985761	1.60E-11	0.999999975	2.54E-08	2.40E-35	1.18E-106	1	0.999999975	1
2317	13	AC_KASP_1	HZK_11-0099	0.078990443	1	1.30E-10	1.63E-36	1.06E-83	1.01E-183	0	1	0
2318	13	AC_KASP_1	HZK_11-0100	0.243616136	1.08E-11	0.999999964	3.61E-08	5.00E-35	4.25E-106	1	0.999999964	1
2319	13	AC_KASP_1	HZK_11-0103	0.215627706	1.08E-08	0.999999989	7.96E-11	1.31E-40	7.58E-116	1	0.999999989	1
2320	13	AC_KASP_1	HZK_11-0104	0.662734102	1.51E-89	2.30E-39	4.29E-12	1	2.34E-17	3	1	3
2321	13	AC_KASP_1	HZK_11-0105	0.400681625	5.16E-33	8.66E-07	0.999999134	1.03E-12	1.33E-62	2	0.999999134	2
2322	13	AC_KASP_1	HZK_11-0106	0.663141073	1.17E-89	1.95E-39	3.93E-12	1	2.65E-17	3	1	3
2323	13	AC_KASP_1	HZK_11-0108	0.470010755	6.60E-45	2.25E-12	0.999998543	1.46E-06	1.07E-47	2	0.999998543	2
2324	13	AC_KASP_1	HZK_11-0109	0.495812346	2.70E-49	1.96E-14	0.999729315	0.000270685	3.40E-42	2	0.999729315	2
2325	13	AC_KASP_1	HZK_11-0111	0.272034795	1.26E-14	0.999985854	1.41E-05	1.41E-29	1.39E-96	1	0.999985854	1
2326	13	AC_KASP_1	HZK_11-0114	0.650456377	3.26E-86	3.39E-37	5.87E-11	1	5.64E-19	3	1	3
2327	13	AC_KASP_1	HZK_11-0119	0.410969913	8.56E-35	1.26E-07	0.999999874	8.60E-12	2.26E-60	2	0.999999874	2
2328	13	AC_KASP_1	HZK_11-0120	0.413504086	3.13E-35	7.87E-08	0.999999921	1.45E-11	8.00E-60	2	0.999999921	2
2329	13	AC_KASP_1	HZK_11-0121	0.220915822	2.85E-09	0.999999997	2.58E-10	1.55E-39	5.68E-114	1	0.999999997	1
2330	13	AC_KASP_1	HZK_11-0122	0.077735806	1	8.03E-11	6.54E-37	2.66E-84	1.29E-184	0	1	0
2331	13	AC_KASP_1	HZK_11-0125	0.418965567	3.58E-36	2.84E-08	0.999999972	4.44E-11	1.21E-58	2	0.999999972	2
2332	13	AC_KASP_1	HZK_11-0127	0.406611825	4.85E-34	2.85E-07	0.999999715	3.51E-12	2.57E-61	2	0.999999715	2
2333	13	AC_KASP_1	HZK_11-0129	0.441199175	5.45E-40	4.59E-10	0.999999995	4.18E-09	7.37E-54	2	0.999999995	2
2334	13	AC_KASP_1	HZK_11-0130	0.413713556	2.88E-35	7.57E-08	0.999999924	1.51E-11	8.88E-60	2	0.999999924	2
2335	13	AC_KASP_1	HZK_11-0135	0.235781036	7.22E-11	0.999999993	6.68E-09	1.45E-36	8.72E-109	1	0.999999993	1
2336	13	AC_KASP_1	HZK_11-0136	0.467926456	1.49E-44	3.31E-12	0.999999045	9.55E-07	3.85E-48	2	0.999999045	2
2337	13	AC_KASP_1	HZK_11-0138	0.433921733	9.62E-39	1.77E-09	0.999999997	9.47E-10	2.02E-55	2	0.999999997	2
2338	13	AC_KASP_1	HZK_11-0142	0.449907799	1.77E-41	9.17E-11	0.999999975	2.46E-08	5.42E-52	2	0.999999975	2
2339	13	AC_KASP_1	HZK_11-0143	0.251680919	1.55E-12	0.999999799	2.01E-07	1.84E-33	2.31E-103	1	0.999999799	1
2340	13	AC_KASP_1	HZK_11-0145	0.417003633	7.79E-36	4.10E-08	0.999999959	2.97E-11	4.56E-59	2	0.999999959	2
2341	13	AC_KASP_1	HZK_11-0147	0.258286642	3.21E-13	0.999999191	8.09E-07	3.44E-32	3.83E-101	1	0.999999191	1
2342	13	AC_KASP_1	HZK_11-0148	0.212600008	2.32E-08	0.999999977	4.04E-11	3.15E-41	6.29E-117	1	0.999999977	1
2343	13	AC_KASP_1	HZK_11-0150	0.07306712	1	1.28E-11	2.06E-38	1.39E-86	5.29E-188	0	1	0
2344	13	AC_KASP_1	HZK_11-0152	0.268415742	2.95E-14	0.99999331	6.69E-06	2.92E-30	8.93E-98	1	0.99999331	1
2345	13	AC_KASP_1	HZK_11-0156	0.180766706	9.50E-05	0.999904991	2.56E-14	6.01E-48	1.16E-128	1	0.999904991	1
2346	13	AC_KASP_1	HZK_11-0158	0.406042467	6.09E-34	3.17E-07	0.999999683	3.12E-12	1.93E-61	2	0.999999683	2
2347	13	AC_KASP_1	HZK_11-0159	0.394187207	6.93E-32	2.93E-06	0.999997069	2.69E-13	5.12E-64	2	0.999997069	2
2348	13	AC_KASP_1	HZK_11-0159b	0.35689591	2.43E-25	0.003462249	0.996537751	1.11E-16	3.18E-72	2	0.996537751	2
2349	13	AC_KASP_1	HZK_11-0160	0.225781374	8.49E-10	0.999999998	7.55E-10	1.48E-38	2.92E-112	1	0.999999998	1
2350	13	AC_KASP_1	HZK_11-0161	0.166297435	0.00499171	0.99500829	7.60E-16	3.73E-51	2.92E-134	1	0.99500829	1
2351	13	AC_KASP_1	HZK_11-0164	0.254283636	8.30E-13	0.999999652	3.48E-07	5.86E-33	1.74E-102	1	0.999999652	1
2352	13	AC_KASP_1	HZK_11-0166	0.467870327	1.53E-44	3.34E-12	0.999999056	9.44E-07	3.75E-48	2	0.999999056	2
2353	13	AC_KASP_1	HZK_11-0168	0.248575429	3.25E-12	0.999999896	1.04E-07	4.62E-34	2.06E-104	1	0.999999896	1
2354	13	AC_KASP_1	HZK_11-0171	0.188069219	1.35E-05	0.999986542	1.44E-13	2.28E-46	6.62E-126	1	0.999986542	1
2355	13	AC_KASP_1	HZK_11-0173	0.399859421	7.17E-33	1.01E-06	0.99999899	8.71E-13	8.79E-63	2	0.99999899	2
2356	13	AC_KASP_1	HZK_11-0174	0.203140871	2.61E-07	0.999999739	4.74E-12	3.50E-43	2.43E-120	1	0.999999739	1
2357	13	AC_KASP_1	HZK_11-0175	0.278914782	2.56E-15	0.999941769	5.82E-05	2.75E-28	2.51E-94	1	0.999941769	1
2358	13	AC_KASP_1	HZK_11-0176	0.195752452	1.78E-06	0.999998224	8.67E-13	9.85E-45	4.76E-123	1	0.999998224	1
2359	13	AC_KASP_1	HZK_11-0177	0.384776723	3.03E-30	1.73E-05	0.999982735	3.82E-14	4.50E-66	2	0.999982735	2
2360	13	AC_KASP_1	HZK_11-0179	0.435731807	4.71E-39	1.26E-09	0.999999997	1.37E-09	4.94E-55	2	0.999999997	2
2361	13	AC_KASP_1	HZK_11-0180	0.416177976	1.08E-35	4.78E-08	0.999999952	2.51E-11	3.03E-59	2	0.999999952	2
2362	13	AC_KASP_1	HZK_11-0183	0.413566751	3.05E-35	7.78E-08	0.999999922	1.47E-11	8.25E-60	2	0.999999922	2
2363	13	AC_KASP_1	HZK_11-0185	0.06954833	1	3.10E-12	1.42E-39	2.41E-88	1.27E-190	0	1	0
2364	13	AC_KASP_1	HZK_11-0186	0.632583508	2.08E-81	4.52E-34	2.55E-09	0.999999997	2.62E-21	3	0.999999997	3
2365	13	AC_KASP_1	HZK_11-0189	0.415034075	1.70E-35	5.92E-08	0.999999941	1.98E-11	1.71E-59	2	0.999999941	2
2366	13	AC_KASP_1	HZK_11-0190	0.44021977	8.02E-40	5.50E-10	0.999999996	3.42E-09	4.54E-54	2	0.999999996	2
2367	13	AC_KASP_1	HZK_11-0191	0.394597185	5.88E-32	2.71E-06	0.999997286	2.93E-13	6.28E-64	2	0.999997286	2
2368	13	AC_KASP_1	HZK_11-0192	0.170933876	0.00138549	0.99861451	2.38E-15	4.09E-50	1.91E-132	1	0.99861451	1
2369	13	AC_KASP_1	HZK_11-0193	0.633105865	1.51E-81	3.66E-34	2.28E-09	0.999999998	3.07E-21	3	0.999999998	3
2370	13	AC_KASP_1	HZK_11-0194	0.231569289	2.03E-10	0.999999997	2.68E-09	2.12E-37	3.04E-110	1	0.999999997	1
2371	13	AC_KASP_1	HZK_11-0196	0.431321585	2.69E-38	2.86E-09	0.999999997	5.57E-10	5.57E-56	2	0.999999997	2
2372	13	AC_KASP_1	HZK_11-0198	0.077236509	1	6.62E-11	4.54E-37	1.53E-84	5.65E-185	0	1	0
2373	13	AC_KASP_1	HZK_11-0199	0.218156841	5.70E-09	0.999999994	1.40E-10	4.28E-40	6.00E-115	1	0.999999994	1
2374	13	AC_KASP_1	HZK_11-0200	0.208224747	7.06E-08	0.999999929	1.51E-11	3.97E-42	1.69E-118	1	0.999999929	1
2375	13	AC_KASP_1	HZK_11-0201	0.087242705	0.999999997	2.91E-09	5.67E-34	7.61E-80	5.37E-178	0	0.999999997	0
2376	13	AC_KASP_1	HZK_11-0204	0.253461822	1.01E-12	0.999999707	2.93E-07	4.07E-33	9.21E-103	1	0.999999707	1
2377	13	AC_KASP_1	HZK_11-0206	0.236689077	5.79E-11	0.999999992	8.13E-09	2.19E-36	1.79E-108	1	0.999999992	1
2378	13	AC_KASP_1	HZK_11-0208	0.241229586	1.92E-11	0.999999978	2.16E-08	1.71E-35	6.49E-107	1	0.999999978	1
2379	13	AC_KASP_1	HZK_11-0209	0.066859609	1	1.02E-12	1.76E-40	1.01E-89	1.15E-192	0	1	0
2380	13	AC_KASP_1	HZK_11-0210	0.391781204	1.82E-31	4.61E-06	0.999995391	1.64E-13	1.53E-64	2	0.999995391	2
2381	13	AC_KASP_1	HZK_11-0215	0.342741679	7.70E-23	0.050438386	0.949561614	5.24E-18	2.09E-75	2	0.949561614	2
2382	13	AC_KASP_1	HZK_11-0216	0.237286533	5.00E-11	0.999999991	9.25E-09	2.87E-36	2.88E-108	1	0.999999991	1
2383	13	AC_KASP_1	HZK_11-0217	0.42203889	1.06E-36	1.60E-08	0.999999984	8.34E-11	5.58E-58	2	0.999999984	2
2384	13	AC_KASP_1	HZK_11-0225	0.08505287	0.999999999	1.29E-09	1.23E-34	7.50E-81	1.72E-179	0	0.999999999	0
2385	13	AC_KASP_1	HZK_11-0226	0.084651637	0.999999999	1.11E-09	9.29E-35	4.89E-81	9.12E-180	0	0.999999999	0
2386	13	AC_KASP_1	HZK_11-0227	0.240613427	2.23E-11	0.999999981	1.90E-08	1.29E-35	3.99E-107	1	0.999999981	1
2387	13	AC_KASP_1	HZK_11-0229	0.262012835	1.33E-13	0.999998235	1.76E-06	1.77E-31	6.71E-100	1	0.999998235	1
2388	13	AC_KASP_1	HZK_11-0231	0.363018696	2.01E-26	0.001074899	0.998925101	4.03E-16	7.27E-71	2	0.998925101	2
2389	13	AC_KASP_1	HZK_11-0233	0.079094235	1	1.36E-10	1.76E-36	1.19E-83	1.20E-183	0	1	0
2390	13	AC_KASP_1	HZK_11-0234	0.645009349	9.63E-85	3.06E-36	1.86E-10	1	1.09E-19	3	1	3
2391	13	AC_KASP_1	HZK_11-0235	0.250732185	1.94E-12	0.999999836	1.64E-07	1.21E-33	1.11E-103	1	0.999999836	1
2392	13	AC_KASP_1	HZK_11-0239	0.401579418	3.61E-33	7.32E-07	0.999999268	1.24E-12	2.08E-62	2	0.999999268	2
2393	13	AC_KASP_1	HZK_11-0240	0.634896375	5.01E-82	1.79E-34	1.57E-09	0.999999998	5.24E-21	3	0.999999998	3
2394	13	AC_KASP_1	HZK_11-0244	0.65911794	1.46E-88	1.00E-38	9.29E-12	1	7.79E-18	3	1	3
2395	13	AC_KASP_1	HZK_11-0245	0.418890659	3.68E-36	2.88E-08	0.999999971	4.37E-11	1.17E-58	2	0.999999971	2
2396	13	AC_KASP_1	HZK_11-0246	0.505971262	5.05E-51	3.02E-15	0.997888986	0.002111014	4.96E-40	2	0.997888986	2
2397	13	AC_KASP_1	HZK_11-0249	0.470666357	5.10E-45	2.00E-12	0.999998336	1.66E-06	1.48E-47	2	0.999998336	2
2398	13	AC_KASP_1	HZK_11-0250	0.641448231	8.75E-84	1.29E-35	3.95E-10	1	3.74E-20	3	1	3
2399	13	AC_KASP_1	HZK_11-0253	0.272782099	1.06E-14	0.999983495	1.65E-05	1.95E-29	2.45E-96	1	0.999983495	1
2400	13	AC_KASP_1	HZK_11-0256	0.411253633	7.65E-35	1.20E-07	0.99999988	9.11E-12	2.61E-60	2	0.99999988	2
2401	13	AC_KASP_1	HZK_11-0257	0.274743723	6.73E-15	0.999975273	2.47E-05	4.55E-29	1.08E-95	1	0.999975273	1
2402	13	AC_KASP_1	HZK_11-0258	0.455756103	1.77E-42	3.12E-11	0.999999919	8.08E-08	9.67E-51	2	0.999999919	2
2403	13	AC_KASP_1	HZK_11-0260	0.625249045	1.89E-79	8.47E-33	1.18E-08	0.999999988	2.94E-22	3	0.999999988	3
2404	13	AC_KASP_1	HZK_11-0267	0.267261744	3.86E-14	0.999994734	5.27E-06	1.76E-30	3.71E-98	1	0.999994734	1
2405	13	AC_KASP_1	HZK_11-0269	0.217340397	7.00E-09	0.999999993	1.17E-10	2.92E-40	3.08E-115	1	0.999999993	1
2406	13	AC_KASP_1	HZK_11-0272	0.076462319	1	4.89E-11	2.57E-37	6.44E-85	1.57E-185	0	1	0
2407	13	AC_KASP_1	HZK_11-0276	0.253931836	9.03E-13	0.999999677	3.23E-07	5.01E-33	1.32E-102	1	0.999999677	1
2408	13	AC_KASP_1	HZK_11-0282	0.417523664	6.34E-36	3.72E-08	0.999999963	3.30E-11	5.91E-59	2	0.999999963	2
2409	13	AC_KASP_1	HZK_11-0285	0.636614232	1.74E-82	8.97E-35	1.09E-09	0.999999999	8.76E-21	3	0.999999999	3
2410	13	AC_KASP_1	HZK_11-0288	0.077934435	1	8.68E-11	7.56E-37	3.31E-84	1.79E-184	0	1	0
2411	13	AC_KASP_1	HZK_11-0289	0.622720819	8.89E-79	2.32E-32	2.01E-08	0.99999998	1.39E-22	3	0.99999998	3
2412	13	AC_KASP_1	HZK_11-0291	0.248661568	3.19E-12	0.999999894	1.06E-07	4.80E-34	2.20E-104	1	0.999999894	1
2413	13	AC_KASP_1	HZK_11-0294	0.411712407	6.37E-35	1.10E-07	0.99999989	1.00E-11	3.27E-60	2	0.99999989	2
2414	13	AC_KASP_1	HZK_11-0298	0.408362286	2.42E-34	2.06E-07	0.999999794	5.03E-12	6.16E-61	2	0.999999794	2
2415	13	AC_KASP_1	HZK_11-0305	0.397783888	1.64E-32	1.49E-06	0.999998509	5.67E-13	3.11E-63	2	0.999998509	2
2416	13	AC_KASP_1	HZK_11-0309	0.087987389	0.999999996	3.82E-09	9.49E-34	1.66E-79	1.72E-177	0	0.999999996	0
2417	13	AC_KASP_1	HZK_11-0313	0.431647971	2.36E-38	2.69E-09	0.999999997	5.95E-10	6.54E-56	2	0.999999997	2
2418	13	AC_KASP_1	HZK_11-0314	0.406193707	5.73E-34	3.08E-07	0.999999692	3.22E-12	2.09E-61	2	0.999999692	2
2419	13	AC_KASP_1	HZK_11-0316	0.431868765	2.16E-38	2.58E-09	0.999999997	6.23E-10	7.30E-56	2	0.999999997	2
2420	13	AC_KASP_1	HZK_11-0317	0.63678207	1.56E-82	8.39E-35	1.05E-09	0.999999999	9.22E-21	3	0.999999999	3
2421	13	AC_KASP_1	HZK_11-0319	0.592173425	1.04E-70	4.09E-27	1.13E-05	0.999988723	1.68E-26	3	0.999988723	3
2422	13	AC_KASP_1	HZK_11-0320	0.297688725	3.45E-17	0.99738111	0.00261889	8.20E-25	2.93E-88	1	0.99738111	1
2423	13	AC_KASP_1	HZK_11-0322	0.6031341	1.36E-73	5.46E-29	1.17E-06	0.999998825	4.22E-25	3	0.999998825	3
2424	13	AC_KASP_1	HZK_11-0326	0.419877709	2.49E-36	2.40E-08	0.999999976	5.35E-11	1.91E-58	2	0.999999976	2
2425	13	AC_KASP_1	HZK_11-0332	0.406904818	4.32E-34	2.70E-07	0.99999973	3.72E-12	2.98E-61	2	0.99999973	2
2426	13	AC_KASP_1	HZK_11-0333	0.386558726	1.48E-30	1.23E-05	0.999987667	5.54E-14	1.10E-65	2	0.999987667	2
2427	13	AC_KASP_1	HZK_11-0334	0.422660278	8.27E-37	1.43E-08	0.999999986	9.47E-11	7.59E-58	2	0.999999986	2
2428	13	AC_KASP_1	HZK_11-0337	0.244689788	8.29E-12	0.999999955	4.54E-08	8.11E-35	9.86E-106	1	0.999999955	1
2429	13	AC_KASP_1	HZK_11-0345	0.248863724	3.04E-12	0.999999889	1.11E-07	5.25E-34	2.58E-104	1	0.999999889	1
2430	13	AC_KASP_1	HZK_11-0346	0.229399281	3.47E-10	0.999999998	1.67E-09	7.83E-38	5.35E-111	1	0.999999998	1
2431	13	AC_KASP_1	HZK_11-0348	0.447514628	4.53E-41	1.43E-10	0.999999985	1.51E-08	1.66E-52	2	0.999999985	2
2432	13	AC_KASP_1	HZK_11-0350	0.424496073	4.00E-37	1.02E-08	0.99999999	1.38E-10	1.89E-57	2	0.99999999	2
2433	13	AC_KASP_1	HZK_11-0351	0.49962559	6.06E-50	9.72E-15	0.999414595	0.000585405	2.21E-41	2	0.999414595	2
2434	13	AC_KASP_1	HZK_11-0354	0.412094397	5.47E-35	1.02E-07	0.999999898	1.08E-11	3.96E-60	2	0.999999898	2
2435	13	AC_KASP_1	HZK_11-0355	0.075012986	1	2.77E-11	8.80E-38	1.27E-85	1.40E-186	0	1	0
2436	13	AC_KASP_1	HZK_11-0359	0.244705712	8.26E-12	0.999999954	4.56E-08	8.16E-35	9.98E-106	1	0.999999954	1
2437	13	AC_KASP_1	HZK_11-0361	0.275256088	5.97E-15	0.999972524	2.75E-05	5.68E-29	1.59E-95	1	0.999972524	1
2438	13	AC_KASP_1	HZK_11-0362	0.426720024	1.66E-37	6.72E-09	0.999999993	2.17E-10	5.69E-57	2	0.999999993	2
2439	13	AC_KASP_1	HZK_11-0368	0.26164182	1.45E-13	0.999998367	1.63E-06	1.51E-31	5.05E-100	1	0.999998367	1
2440	13	AC_KASP_1	HZK_11-0379	0.234754156	9.29E-11	0.999999995	5.35E-09	9.06E-37	3.85E-109	1	0.999999995	1
2441	13	AC_KASP_1	HZK_11-0380	0.282459946	1.13E-15	0.999879783	0.000120217	1.26E-27	3.58E-93	1	0.999879783	1
2442	13	AC_KASP_1	HZK_11-0383	0.412248339	5.15E-35	9.95E-08	0.999999901	1.12E-11	4.28E-60	2	0.999999901	2
2443	13	AC_KASP_1	HZK_11-0385	0.469864925	6.99E-45	2.31E-12	0.999998585	1.41E-06	9.99E-48	2	0.999998585	2
2444	13	AC_KASP_1	HZK_11-0392	0.269693743	2.18E-14	0.999991282	8.72E-06	5.09E-30	2.36E-97	1	0.999991282	1
2445	13	AC_KASP_1	HZK_11-0393	0.27200353	1.27E-14	0.999985945	1.41E-05	1.39E-29	1.36E-96	1	0.999985945	1
2446	13	AC_KASP_1	HZK_11-0394	0.495553798	2.99E-49	2.05E-14	0.99974311	0.00025689	3.00E-42	2	0.99974311	2
2447	13	AC_KASP_1	HZK_11-0395	0.281084044	1.55E-15	0.999909232	9.08E-05	6.99E-28	1.28E-93	1	0.999909232	1
2448	13	AC_KASP_1	HZK_11-0396	0.485963252	1.27E-47	1.20E-13	0.999963117	3.69E-05	2.71E-44	2	0.999963117	2
2449	13	AC_KASP_1	HZK_11-0401	0.633239488	1.39E-81	3.47E-34	2.22E-09	0.999999998	3.19E-21	3	0.999999998	3
2450	13	AC_KASP_1	HZK_11-0403	0.473540721	1.65E-45	1.18E-12	0.99999702	2.98E-06	6.08E-47	2	0.99999702	2
2451	13	AC_KASP_1	HZK_11-0406	0.083099939	0.999999999	6.23E-10	3.11E-35	9.29E-82	7.72E-181	0	0.999999999	0
2452	13	AC_KASP_1	HZK_11-0407	0.430909246	3.16E-38	3.09E-09	0.999999996	5.12E-10	4.54E-56	2	0.999999996	2
2453	13	AC_KASP_1	HZK_11-0408	0.240047351	2.55E-11	0.999999983	1.68E-08	1.00E-35	2.56E-107	1	0.999999983	1
2454	13	AC_KASP_1	HZK_11-0409	0.645297937	8.05E-85	2.72E-36	1.75E-10	1	1.19E-19	3	1	3
2455	13	AC_KASP_1	HZK_11-0413	0.39164846	1.92E-31	4.73E-06	0.999995274	1.59E-13	1.43E-64	2	0.999995274	2
2456	13	AC_KASP_1	HZK_11-0414	0.391747573	1.84E-31	4.64E-06	0.999995361	1.63E-13	1.50E-64	2	0.999995361	2
2457	13	AC_KASP_1	HZK_11-0735	0.444529055	1.47E-40	2.48E-10	0.999999992	8.23E-09	3.82E-53	2	0.999999992	2
2458	14	AC_KASP_2	Altus-1	0.425435297	2.69E-252	8.25E-47	0.999999371	6.29E-07	2.20E-42	2	0.999999371	2
2459	14	AC_KASP_2	Altus-2	0.638757753	0.00E+00	1.20E-76	3.10E-11	1	2.33E-20	3	1	3
2460	14	AC_KASP_2	Altus-3	0.448141204	3.45E-257	7.29E-49	0.999962519	3.75E-05	6.30E-39	2	0.999962519	2
2461	14	AC_KASP_2	Altus-4	0.443933643	2.77E-256	1.75E-48	0.999982398	1.76E-05	1.45E-39	2	0.999982398	2
2462	14	AC_KASP_2	Altus-5	0.457812561	2.90E-259	9.80E-50	0.999787579	0.000212421	1.85E-37	2	0.999787579	2
2463	14	AC_KASP_2	Colomba-1	0.228525067	2.27E-49	1	1.59E-52	2.06E-168	0	1	1	1
2464	14	AC_KASP_2	COLOMBA-2	0.267748165	5.28E-55	1	1.89E-48	8.22E-161	0	1	1	1
2465	14	AC_KASP_2	HZK_11-0001	0.259787842	9.71E-14	0.999999997	2.80E-09	3.61E-29	1.09E-58	1	0.999999997	1
2466	14	AC_KASP_2	HZK_11-0002	0.27465382	8.02E-16	0.99999991	9.00E-08	2.33E-26	1.21E-54	1	0.99999991	1
2467	14	AC_KASP_2	HZK_11-0003	0.248278279	4.23E-12	1	1.83E-10	2.22E-31	7.19E-62	1	1	1
2468	14	AC_KASP_2	HZK_11-0007	0.407738815	6.63E-39	2.50E-06	0.999997475	2.22E-08	2.61E-26	2	0.999997475	2
2469	14	AC_KASP_2	HZK_11-0011	0.409657193	2.54E-39	1.67E-06	0.999998296	3.15E-08	5.15E-26	2	0.999998296	2
2470	14	AC_KASP_2	HZK_11-0012	0.426581755	5.47E-43	4.83E-08	0.999999277	6.74E-07	2.01E-23	2	0.999999277	2
2471	14	AC_KASP_2	HZK_11-0013	0.257160948	2.29E-13	0.999999998	1.51E-09	1.14E-29	2.07E-59	1	0.999999998	1
2472	14	AC_KASP_2	HZK_11-0014	0.421953358	5.48E-42	1.27E-07	0.999999581	2.92E-07	3.94E-24	2	0.999999581	2
2473	14	AC_KASP_2	HZK_11-0015	0.255319531	4.18E-13	0.999999999	9.75E-10	5.04E-30	6.44E-60	1	0.999999999	1
2474	14	AC_KASP_2	HZK_11-0017	0.386436813	2.98E-34	0.000224539	0.99977546	4.55E-10	1.35E-29	2	0.99977546	2
2475	14	AC_KASP_2	HZK_11-0020	0.355559248	1.73E-27	0.142083113	0.857916887	1.30E-12	1.72E-34	2	0.857916887	NA
2476	14	AC_KASP_2	HZK_11-0022	0.445465767	4.66E-47	9.46E-10	0.999979781	2.02E-05	1.51E-20	2	0.999979781	2
2477	14	AC_KASP_2	HZK_11-0024	0.379379874	1.06E-32	0.001004964	0.998995036	1.24E-10	1.08E-30	2	0.998995036	2
2478	14	AC_KASP_2	HZK_11-0028	0.096811871	1	8.45E-15	6.01E-43	8.86E-80	2.43E-125	0	1	0
2479	14	AC_KASP_2	HZK_11-0035	0.387768591	1.52E-34	0.000169307	0.999830692	5.81E-10	2.17E-29	2	0.999830692	2
2480	14	AC_KASP_2	HZK_11-0036	0.243124593	2.34E-11	1	5.30E-11	2.21E-32	2.60E-63	1	1	1
2481	14	AC_KASP_2	HZK_11-0037	0.434264001	1.20E-44	9.73E-09	0.999997295	2.70E-06	2.98E-22	2	0.999997295	2
2482	14	AC_KASP_2	HZK_11-0038	0.43105269	5.92E-44	1.90E-08	0.99999847	1.51E-06	9.65E-23	2	0.99999847	2
2483	14	AC_KASP_2	HZK_11-0039	0.436875792	3.29E-45	5.65E-09	0.999995681	4.31E-06	7.44E-22	2	0.999995681	2
2484	14	AC_KASP_2	HZK_11-0040	0.453622551	8.24E-49	1.74E-10	0.99991258	8.74E-05	2.60E-19	2	0.99991258	2
2485	14	AC_KASP_2	HZK_11-0041	0.393994579	6.58E-36	4.53E-05	0.999954668	1.82E-09	1.99E-28	2	0.999954668	2
2486	14	AC_KASP_2	HZK_11-0042	0.258182921	1.64E-13	0.999999998	1.92E-09	1.78E-29	3.96E-59	1	0.999999998	1
2487	14	AC_KASP_2	HZK_11-0045	0.28965444	6.88E-18	0.999997184	2.82E-06	1.43E-23	1.24E-50	1	0.999997184	1
2488	14	AC_KASP_2	HZK_11-0050	0.429156609	1.52E-43	2.82E-08	0.999998899	1.07E-06	4.96E-23	2	0.999998899	2
2489	14	AC_KASP_2	HZK_11-0052	0.43019247	9.08E-44	2.27E-08	0.999998684	1.29E-06	7.13E-23	2	0.999998684	2
2490	14	AC_KASP_2	HZK_11-0055	0.154660844	0.999350944	0.000649056	3.46E-24	3.29E-54	2.53E-93	0	0.999350944	0
2491	14	AC_KASP_2	HZK_11-0057	0.294550555	1.48E-18	0.999991438	8.56E-06	1.14E-22	2.46E-49	1	0.999991438	1
2492	14	AC_KASP_2	HZK_11-0059	0.592111241	2.90E-85	1.08E-29	1.87E-07	0.999950896	4.89E-05	3	0.999950896	3
2493	14	AC_KASP_2	HZK_11-0065	0.425814098	8.01E-43	5.67E-08	0.999999356	5.87E-07	1.53E-23	2	0.999999356	2
2494	14	AC_KASP_2	HZK_11-0068	0.258579171	1.44E-13	0.999999998	2.11E-09	2.12E-29	5.09E-59	1	0.999999998	1
2495	14	AC_KASP_2	HZK_11-0069	0.296959303	6.96E-19	0.999985231	1.48E-05	3.14E-22	1.06E-48	1	0.999985231	1
2496	14	AC_KASP_2	HZK_11-0070	0.448577333	9.99E-48	4.96E-10	0.999964645	3.54E-05	4.47E-20	2	0.999964645	2
2497	14	AC_KASP_2	HZK_11-0072	0.097083806	1	9.64E-15	7.54E-43	1.21E-79	3.58E-125	0	1	0
2498	14	AC_KASP_2	HZK_11-0076	0.264742976	1.95E-14	0.999999991	8.97E-09	3.16E-28	2.48E-57	1	0.999999991	1
2499	14	AC_KASP_2	HZK_11-0077	0.564070378	5.41E-77	6.07E-25	2.97E-05	0.999969872	4.02E-07	3	0.999969872	3
2500	14	AC_KASP_2	HZK_11-0079	0.301394908	1.75E-19	0.999959836	4.02E-05	2.03E-21	1.56E-47	1	0.999959836	1
2501	14	AC_KASP_2	HZK_11-0081	0.590670386	7.76E-85	1.90E-29	2.42E-07	0.999961578	3.82E-05	3	0.999961578	3
2502	14	AC_KASP_2	HZK_11-0082	0.639106628	2.08E-99	7.60E-38	2.84E-11	0.8522638	0.1477362	3	0.8522638	NA
2503	14	AC_KASP_2	HZK_11-0087	0.443506712	1.23E-46	1.42E-09	0.99998578	1.42E-05	7.59E-21	2	0.99998578	2
2504	14	AC_KASP_2	HZK_11-0093	0.30293439	1.08E-19	0.999943218	5.68E-05	3.87E-21	3.94E-47	1	0.999943218	1
2505	14	AC_KASP_2	HZK_11-0095	0.24627289	8.22E-12	1	1.13E-10	9.06E-32	1.98E-62	1	1	1
2506	14	AC_KASP_2	HZK_11-0099	0.095521864	1	4.53E-15	2.05E-43	2.04E-80	3.87E-126	0	1	0
2507	14	AC_KASP_2	HZK_11-0100	0.276148663	4.98E-16	0.999999873	1.27E-07	4.44E-26	3.06E-54	1	0.999999873	1
2508	14	AC_KASP_2	HZK_11-0103	0.29027459	5.66E-18	0.999996757	3.24E-06	1.86E-23	1.82E-50	1	0.999996757	1
2509	14	AC_KASP_2	HZK_11-0104	0.592520573	2.20E-85	9.21E-30	1.73E-07	0.999947339	5.25E-05	3	0.999947339	3
2510	14	AC_KASP_2	HZK_11-0105	0.443260305	1.39E-46	1.50E-09	0.999986396	1.36E-05	6.96E-21	2	0.999986396	2
2511	14	AC_KASP_2	HZK_11-0106	0.59015751	1.10E-84	2.32E-29	2.66E-07	0.999964777	3.50E-05	3	0.999964777	3
2512	14	AC_KASP_2	HZK_11-0108	0.464993563	3.00E-51	1.65E-11	0.999329734	0.000670266	1.38E-17	2	0.999329734	2
2513	14	AC_KASP_2	HZK_11-0109	0.435044374	8.16E-45	8.27E-09	0.99999689	3.10E-06	3.91E-22	2	0.99999689	2
2514	14	AC_KASP_2	HZK_11-0111	0.244743039	1.37E-11	1	7.82E-11	4.57E-32	7.40E-63	1	1	1
2515	14	AC_KASP_2	HZK_11-0114	0.59898382	2.65E-87	7.29E-31	5.34E-08	0.999840112	0.000159834	3	0.999840112	3
2516	14	AC_KASP_2	HZK_11-0119	0.377785827	2.38E-32	0.001410553	0.998589446	9.27E-11	6.09E-31	2	0.998589446	2
2517	14	AC_KASP_2	HZK_11-0120	0.466844052	1.21E-51	1.12E-11	0.999066765	0.000933235	2.62E-17	2	0.999066765	2
2518	14	AC_KASP_2	HZK_11-0121	0.280716965	1.16E-16	0.999999635	3.65E-07	3.16E-25	5.15E-53	1	0.999999635	1
2519	14	AC_KASP_2	HZK_11-0122	0.088444947	1	1.37E-16	4.95E-46	5.53E-84	1.32E-130	0	1	0
2520	14	AC_KASP_2	HZK_11-0125	0.476996823	8.05E-54	1.37E-12	0.994290274	0.005709726	8.95E-16	2	0.994290274	2
2521	14	AC_KASP_2	HZK_11-0127	0.421196368	7.98E-42	1.49E-07	0.999999596	2.55E-07	3.02E-24	2	0.999999596	2
2522	14	AC_KASP_2	HZK_11-0129	0.411166159	1.19E-39	1.22E-06	0.99999874	4.14E-08	8.77E-26	2	0.99999874	2
2523	14	AC_KASP_2	HZK_11-0130	0.408914205	3.68E-39	1.95E-06	0.999998018	2.75E-08	3.96E-26	2	0.999998018	2
2524	14	AC_KASP_2	HZK_11-0135	0.30676819	3.30E-20	0.999865804	0.000134196	1.92E-20	3.96E-46	1	0.999865804	1
2525	14	AC_KASP_2	HZK_11-0136	0.423098131	3.10E-42	1.00E-07	0.999999541	3.59E-07	5.89E-24	2	0.999999541	2
2526	14	AC_KASP_2	HZK_11-0138	0.463731687	5.60E-51	2.14E-11	0.999465207	0.000534793	8.86E-18	2	0.999465207	2
2527	14	AC_KASP_2	HZK_11-0142	0.489024188	2.07E-56	1.09E-13	0.953051631	0.046948369	5.63E-14	2	0.953051631	2
2528	14	AC_KASP_2	HZK_11-0143	0.278801498	2.14E-16	0.999999765	2.35E-07	1.39E-25	1.58E-53	1	0.999999765	1
2529	14	AC_KASP_2	HZK_11-0145	0.412859597	5.12E-40	8.54E-07	0.99999909	5.63E-08	1.60E-25	2	0.99999909	2
2530	14	AC_KASP_2	HZK_11-0147	0.279311266	1.82E-16	0.999999736	2.64E-07	1.73E-25	2.16E-53	1	0.999999736	1
2531	14	AC_KASP_2	HZK_11-0148	0.27937325	1.78E-16	0.999999732	2.68E-07	1.77E-25	2.25E-53	1	0.999999732	1
2532	14	AC_KASP_2	HZK_11-0150	0.106745919	1	9.22E-13	1.95E-39	5.41E-75	2.39E-119	0	1	0
2533	14	AC_KASP_2	HZK_11-0152	0.241705487	3.75E-11	1	3.77E-11	1.17E-32	1.04E-63	1	1	1
2534	14	AC_KASP_2	HZK_11-0156	0.275246565	6.64E-16	0.999999897	1.03E-07	3.01E-26	1.75E-54	1	0.999999897	1
2535	14	AC_KASP_2	HZK_11-0158	0.428725189	1.88E-43	3.09E-08	0.999998976	9.93E-07	4.26E-23	2	0.999998976	2
2536	14	AC_KASP_2	HZK_11-0159	0.42232557	4.55E-42	1.18E-07	0.99999957	3.13E-07	4.49E-24	2	0.99999957	2
2537	14	AC_KASP_2	HZK_11-0159b	0.416262051	9.35E-41	4.18E-07	0.999999477	1.04E-07	5.30E-25	2	0.999999477	2
2538	14	AC_KASP_2	HZK_11-0160	0.26539776	1.57E-14	0.99999999	1.05E-08	4.20E-28	3.74E-57	1	0.99999999	1
2539	14	AC_KASP_2	HZK_11-0161	0.270624546	2.92E-15	0.999999965	3.54E-08	4.08E-27	9.86E-56	1	0.999999965	1
2540	14	AC_KASP_2	HZK_11-0164	0.264464546	2.13E-14	0.999999992	8.40E-09	2.80E-28	2.08E-57	1	0.999999992	1
2541	14	AC_KASP_2	HZK_11-0166	0.400269513	2.80E-37	1.21E-05	0.999987939	5.71E-09	1.85E-27	2	0.999987939	2
2542	14	AC_KASP_2	HZK_11-0168	0.261204471	6.13E-14	0.999999996	3.91E-09	6.72E-29	2.68E-58	1	0.999999996	1
2543	14	AC_KASP_2	HZK_11-0171	0.281942163	7.87E-17	0.999999517	4.83E-07	5.34E-25	1.10E-52	1	0.999999517	1
2544	14	AC_KASP_2	HZK_11-0173	0.402117856	1.11E-37	8.17E-06	0.999991826	7.99E-09	3.57E-27	2	0.999991826	2
2545	14	AC_KASP_2	HZK_11-0174	0.312472616	5.66E-21	0.999520233	0.000479767	2.07E-19	1.21E-44	1	0.999520233	1
2546	14	AC_KASP_2	HZK_11-0175	0.302316433	1.31E-19	0.999950583	4.94E-05	2.99E-21	2.71E-47	1	0.999950583	1
2547	14	AC_KASP_2	HZK_11-0176	0.28640252	1.92E-17	0.999998659	1.34E-06	3.58E-24	1.70E-51	1	0.999998659	1
2548	14	AC_KASP_2	HZK_11-0177	0.381713676	3.25E-33	0.000611943	0.999388057	1.91E-10	2.49E-30	2	0.999388057	2
2549	14	AC_KASP_2	HZK_11-0179	0.387505729	1.73E-34	0.000179007	0.999820992	5.54E-10	1.97E-29	2	0.999820992	2
2550	14	AC_KASP_2	HZK_11-0180	0.378784059	1.43E-32	0.001140716	0.998859284	1.11E-10	8.71E-31	2	0.998859284	2
2551	14	AC_KASP_2	HZK_11-0183	0.445516391	4.54E-47	9.36E-10	0.999979596	2.04E-05	1.53E-20	2	0.999979596	2
2552	14	AC_KASP_2	HZK_11-0185	0.085891356	1	3.77E-17	5.33E-47	2.66E-85	2.96E-132	0	1	0
2553	14	AC_KASP_2	HZK_11-0186	0.617155578	1.00E-92	5.60E-34	1.92E-09	0.996291574	0.003708424	3	0.996291574	3
2554	14	AC_KASP_2	HZK_11-0189	0.392830204	1.18E-35	5.80E-05	0.999942016	1.47E-09	1.32E-28	2	0.999942016	2
2555	14	AC_KASP_2	HZK_11-0190	0.419696646	1.69E-41	2.04E-07	0.999999602	1.94E-07	1.78E-24	2	0.999999602	2
2556	14	AC_KASP_2	HZK_11-0191	0.435409886	6.80E-45	7.67E-09	0.999996679	3.31E-06	4.45E-22	2	0.999996679	2
2557	14	AC_KASP_2	HZK_11-0192	0.308590217	1.88E-20	0.999798261	0.000201739	4.11E-20	1.18E-45	1	0.999798261	1
2558	14	AC_KASP_2	HZK_11-0193	0.598656937	3.32E-87	8.29E-31	5.67E-08	0.999848872	0.000151071	3	0.999848872	3
2559	14	AC_KASP_2	HZK_11-0194	0.267609286	7.71E-15	0.999999982	1.75E-08	1.10E-27	1.50E-56	1	0.999999982	1
2560	14	AC_KASP_2	HZK_11-0196	0.441972704	2.63E-46	1.96E-09	0.999989206	1.08E-05	4.43E-21	2	0.999989206	2
2561	14	AC_KASP_2	HZK_11-0198	0.097767793	1	1.34E-14	1.33E-42	2.61E-79	9.42E-125	0	1	0
2562	14	AC_KASP_2	HZK_11-0199	0.315206659	2.44E-21	0.999118688	0.000881312	6.43E-19	6.19E-44	1	0.999118688	1
2563	14	AC_KASP_2	HZK_11-0200	0.237948058	1.32E-10	1	1.52E-11	2.15E-33	9.08E-65	1	1	1
2564	14	AC_KASP_2	HZK_11-0201	0.480908309	1.17E-54	6.05E-13	0.988577609	0.011422391	3.47E-15	2	0.988577609	2
2565	14	AC_KASP_2	HZK_11-0204	0.280079595	1.42E-16	0.999999685	3.15E-07	2.40E-25	3.48E-53	1	0.999999685	1
2566	14	AC_KASP_2	HZK_11-0206	0.279021088	1.99E-16	0.999999753	2.47E-07	1.53E-25	1.81E-53	1	0.999999753	1
2567	14	AC_KASP_2	HZK_11-0208	0.252881133	9.29E-13	0.999999999	5.47E-10	1.71E-30	1.36E-60	1	0.999999999	1
2568	14	AC_KASP_2	HZK_11-0209	0.089165763	1	1.97E-16	9.23E-46	1.29E-83	3.84E-130	0	1	0
2569	14	AC_KASP_2	HZK_11-0210	0.42869304	1.91E-43	3.11E-08	0.999998982	9.87E-07	4.21E-23	2	0.999998982	2
2570	14	AC_KASP_2	HZK_11-0215	0.421159085	8.13E-42	1.50E-07	0.999999597	2.53E-07	2.98E-24	2	0.999999597	2
2571	14	AC_KASP_2	HZK_11-0216	0.296086374	9.15E-19	0.999987877	1.21E-05	2.17E-22	6.25E-49	1	0.999987877	1
2572	14	AC_KASP_2	HZK_11-0217	0.441159268	3.93E-46	2.32E-09	0.999990674	9.32E-06	3.34E-21	2	0.999990674	2
2573	14	AC_KASP_2	HZK_11-0225	0.101445945	1	7.74E-14	2.73E-41	1.61E-77	1.64E-122	0	1	0
2574	14	AC_KASP_2	HZK_11-0226	0.093006105	1	1.32E-15	2.46E-44	1.14E-81	1.04E-127	0	1	0
2575	14	AC_KASP_2	HZK_11-0227	0.284254679	3.78E-17	0.999999179	8.21E-07	1.43E-24	4.55E-52	1	0.999999179	1
2576	14	AC_KASP_2	HZK_11-0229	0.293582344	2.00E-18	0.999993125	6.88E-06	7.55E-23	1.36E-49	1	0.999993125	1
2577	14	AC_KASP_2	HZK_11-0231	0.42672229	5.10E-43	4.69E-08	0.999999261	6.92E-07	2.11E-23	2	0.999999261	2
2578	14	AC_KASP_2	HZK_11-0233	0.113937703	1	2.44E-11	5.54E-37	1.19E-71	3.68E-115	0	1	0
2579	14	AC_KASP_2	HZK_11-0234	0.525398602	1.08E-65	1.85E-18	0.029669192	0.970330807	5.48E-10	3	0.970330807	3
2580	14	AC_KASP_2	HZK_11-0235	0.244930883	1.28E-11	1	8.19E-11	4.97E-32	8.35E-63	1	1	1
2581	14	AC_KASP_2	HZK_11-0239	0.418807648	2.63E-41	2.46E-07	0.999999589	1.65E-07	1.30E-24	2	0.999999589	2
2582	14	AC_KASP_2	HZK_11-0240	0.531974673	1.33E-67	1.49E-19	0.009341693	0.990658305	1.70E-09	3	0.990658305	3
2583	14	AC_KASP_2	HZK_11-0244	0.533638323	4.35E-68	7.87E-20	0.006952811	0.993047187	2.26E-09	3	0.993047187	3
2584	14	AC_KASP_2	HZK_11-0245	0.446690635	2.54E-47	7.33E-10	0.999974805	2.52E-05	2.31E-20	2	0.999974805	2
2585	14	AC_KASP_2	HZK_11-0246	0.401296136	1.68E-37	9.71E-06	0.999990284	6.88E-09	2.66E-27	2	0.999990284	2
2586	14	AC_KASP_2	HZK_11-0249	0.391590465	2.21E-35	7.54E-05	0.999924631	1.17E-09	8.46E-29	2	0.999924631	2
2587	14	AC_KASP_2	HZK_11-0250	0.545072871	1.99E-71	9.55E-22	0.000901897	0.999098087	1.58E-08	3	0.999098087	3
2588	14	AC_KASP_2	HZK_11-0253	0.295999593	9.40E-19	0.999988113	1.19E-05	2.09E-22	5.93E-49	1	0.999988113	1
2589	14	AC_KASP_2	HZK_11-0256	0.424541531	1.51E-42	7.40E-08	0.999999459	4.67E-07	9.79E-24	2	0.999999459	2
2590	14	AC_KASP_2	HZK_11-0257	0.300439021	2.35E-19	0.999967614	3.24E-05	1.36E-21	8.73E-48	1	0.999967614	1
2591	14	AC_KASP_2	HZK_11-0258	0.431537402	4.65E-44	1.72E-08	0.999998334	1.65E-06	1.14E-22	2	0.999998334	2
2592	14	AC_KASP_2	HZK_11-0260	0.582884407	1.56E-82	4.00E-28	9.95E-07	0.999988978	1.00E-05	3	0.999988978	3
2593	14	AC_KASP_2	HZK_11-0267	0.294005858	1.75E-18	0.999992432	7.57E-06	9.03E-23	1.77E-49	1	0.999992432	1
2594	14	AC_KASP_2	HZK_11-0269	0.256010124	3.33E-13	0.999999999	1.15E-09	6.84E-30	9.99E-60	1	0.999999999	1
2595	14	AC_KASP_2	HZK_11-0272	0.098042434	1	1.53E-14	1.67E-42	3.56E-79	1.39E-124	0	1	0
2596	14	AC_KASP_2	HZK_11-0276	0.254722863	5.08E-13	0.999999999	8.47E-10	3.87E-30	4.41E-60	1	0.999999999	1
2597	14	AC_KASP_2	HZK_11-0282	0.458833649	6.28E-50	5.90E-11	0.999777523	0.000222477	1.61E-18	2	0.999777523	2
2598	14	AC_KASP_2	HZK_11-0285	0.608929259	2.90E-90	1.45E-32	8.69E-09	0.999108436	0.000891555	3	0.999108436	3
2599	14	AC_KASP_2	HZK_11-0288	0.083939233	1	1.39E-17	9.52E-48	2.54E-86	1.56E-133	0	1	0
2600	14	AC_KASP_2	HZK_11-0289	0.564945944	2.99E-77	4.32E-25	2.54E-05	0.999974143	4.67E-07	3	0.999974143	3
2601	14	AC_KASP_2	HZK_11-0291	0.241491196	4.03E-11	1	3.58E-11	1.06E-32	9.05E-64	1	1	1
2602	14	AC_KASP_2	HZK_11-0294	0.401088871	1.86E-37	1.01E-05	0.99998985	6.63E-09	2.48E-27	2	0.99998985	2
2603	14	AC_KASP_2	HZK_11-0298	0.401223742	1.74E-37	9.86E-06	0.999990134	6.79E-09	2.60E-27	2	0.999990134	2
2604	14	AC_KASP_2	HZK_11-0305	0.44478331	6.53E-47	1.09E-09	0.999982114	1.79E-05	1.19E-20	2	0.999982114	2
2605	14	AC_KASP_2	HZK_11-0309	0.091755252	1	7.15E-16	8.51E-45	2.67E-82	1.70E-128	0	1	0
2606	14	AC_KASP_2	HZK_11-0313	0.458885094	6.12E-50	5.84E-11	0.999775463	0.000224537	1.63E-18	2	0.999775463	2
2607	14	AC_KASP_2	HZK_11-0314	0.371221171	6.66E-31	0.005700592	0.994299408	2.75E-11	5.73E-32	2	0.994299408	2
2608	14	AC_KASP_2	HZK_11-0316	0.41906288	2.31E-41	2.33E-07	0.999999594	1.73E-07	1.42E-24	2	0.999999594	2
2609	14	AC_KASP_2	HZK_11-0317	0.520559977	2.67E-64	1.15E-17	0.067704983	0.932295017	2.32E-10	3	0.932295017	3
2610	14	AC_KASP_2	HZK_11-0319	0.539568383	8.10E-70	8.01E-21	0.00241527	0.997584724	6.22E-09	3	0.997584724	3
2611	14	AC_KASP_2	HZK_11-0320	0.250682409	1.92E-12	1	3.24E-10	6.46E-31	3.35E-61	1	1	1
2612	14	AC_KASP_2	HZK_11-0322	0.492786964	3.10E-57	4.80E-14	0.912017465	0.087982535	1.99E-13	2	0.912017465	2
2613	14	AC_KASP_2	HZK_11-0326	0.389979616	4.98E-35	0.000105989	0.99989401	8.71E-10	4.77E-29	2	0.99989401	2
2614	14	AC_KASP_2	HZK_11-0332	0.387511701	1.73E-34	0.000178781	0.999821218	5.54E-10	1.98E-29	2	0.999821218	2
2615	14	AC_KASP_2	HZK_11-0333	0.441638911	3.10E-46	2.10E-09	0.999989835	1.02E-05	3.95E-21	2	0.999989835	2
2616	14	AC_KASP_2	HZK_11-0334	0.43386616	1.46E-44	1.06E-08	0.999997481	2.51E-06	2.59E-22	2	0.999997481	2
2617	14	AC_KASP_2	HZK_11-0337	0.25770454	1.92E-13	0.999999998	1.71E-09	1.44E-29	2.93E-59	1	0.999999998	1
2618	14	AC_KASP_2	HZK_11-0345	0.263708004	2.72E-14	0.999999993	7.04E-09	2.01E-28	1.29E-57	1	0.999999993	1
2619	14	AC_KASP_2	HZK_11-0346	0.265321378	1.61E-14	0.99999999	1.03E-08	4.06E-28	3.57E-57	1	0.99999999	1
2620	14	AC_KASP_2	HZK_11-0348	0.433250598	1.99E-44	1.20E-08	0.999997743	2.25E-06	2.09E-22	2	0.999997743	2
2621	14	AC_KASP_2	HZK_11-0350	0.389438256	6.54E-35	0.000118863	0.999881136	7.89E-10	3.93E-29	2	0.999881136	2
2622	14	AC_KASP_2	HZK_11-0351	0.445576786	4.41E-47	9.24E-10	0.999979373	2.06E-05	1.57E-20	2	0.999979373	2
2623	14	AC_KASP_2	HZK_11-0354	0.398465968	6.94E-37	1.76E-05	0.999982362	4.11E-09	9.76E-28	2	0.999982362	2
2624	14	AC_KASP_2	HZK_11-0355	0.095555339	1	4.60E-15	2.11E-43	2.12E-80	4.06E-126	0	1	0
2625	14	AC_KASP_2	HZK_11-0359	0.283860374	4.29E-17	0.99999925	7.50E-07	1.21E-24	3.57E-52	1	0.99999925	1
2626	14	AC_KASP_2	HZK_11-0361	0.249356886	2.97E-12	1	2.36E-10	3.58E-31	1.43E-61	1	1	1
2627	14	AC_KASP_2	HZK_11-0362	0.425274511	1.05E-42	6.35E-08	0.999999404	5.33E-07	1.27E-23	2	0.999999404	2
2628	14	AC_KASP_2	HZK_11-0368	0.287035223	1.57E-17	0.99999845	1.55E-06	4.69E-24	2.50E-51	1	0.99999845	1
2629	14	AC_KASP_2	HZK_11-0379	0.307289775	2.80E-20	0.999849182	0.000150818	2.39E-20	5.42E-46	1	0.999849182	1
2630	14	AC_KASP_2	HZK_11-0380	0.286139969	2.08E-17	0.999998737	1.26E-06	3.20E-24	1.45E-51	1	0.999998737	1
2631	14	AC_KASP_2	HZK_11-0383	0.418408162	3.21E-41	2.67E-07	0.999999579	1.54E-07	1.13E-24	2	0.999999579	2
2632	14	AC_KASP_2	HZK_11-0385	0.448091117	1.27E-47	5.48E-10	0.999967601	3.24E-05	3.77E-20	2	0.999967601	2
2633	14	AC_KASP_2	HZK_11-0392	0.258940044	1.28E-13	0.999999998	2.29E-09	2.49E-29	6.40E-59	1	0.999999998	1
2634	14	AC_KASP_2	HZK_11-0393	0.313847957	3.71E-21	0.999348409	0.000651591	3.66E-19	2.75E-44	1	0.999348409	1
2635	14	AC_KASP_2	HZK_11-0394	0.446801914	2.40E-47	7.17E-10	0.999974296	2.57E-05	2.40E-20	2	0.999974296	2
2636	14	AC_KASP_2	HZK_11-0395	0.261729439	5.17E-14	0.999999996	4.42E-09	8.45E-29	3.73E-58	1	0.999999996	1
2637	14	AC_KASP_2	HZK_11-0396	0.42945303	1.31E-43	2.65E-08	0.999998841	1.13E-06	5.50E-23	2	0.999998841	2
2638	14	AC_KASP_2	HZK_11-0401	0.52499315	1.41E-65	2.16E-18	0.031829126	0.968170873	5.10E-10	3	0.968170873	3
2639	14	AC_KASP_2	HZK_11-0403	0.450242753	4.38E-48	3.51E-10	0.999952327	4.77E-05	8.00E-20	2	0.999952327	2
2640	14	AC_KASP_2	HZK_11-0406	0.104597975	1	3.40E-13	3.50E-40	5.20E-76	1.27E-120	0	1	0
2641	14	AC_KASP_2	HZK_11-0407	0.397180666	1.32E-36	2.31E-05	0.999976869	3.25E-09	6.18E-28	2	0.999976869	2
2642	14	AC_KASP_2	HZK_11-0408	0.263186566	3.22E-14	0.999999994	6.23E-09	1.60E-28	9.33E-58	1	0.999999994	1
2643	14	AC_KASP_2	HZK_11-0409	0.526963179	3.80E-66	1.02E-18	0.022591595	0.977408404	7.19E-10	3	0.977408404	3
2644	14	AC_KASP_2	HZK_11-0413	0.380157132	7.14E-33	0.000851885	0.999148115	1.44E-10	1.42E-30	2	0.999148115	2
2645	14	AC_KASP_2	HZK_11-0414	0.416461583	8.47E-41	4.01E-07	0.999999491	1.08E-07	5.69E-25	2	0.999999491	2
2646	14	AC_KASP_2	HZK_11-0735	0.444131008	9.02E-47	1.25E-09	0.999984092	1.59E-05	9.44E-21	2	0.999984092	2
2647	15	AC_KASP_3	Altus-1	0.302284975	1.63E-292	1	1.18E-38	2.47E-113	3.27E-192	1	1	1
2648	15	AC_KASP_3	Altus-2	0.250675916	8.73E-274	1	3.79E-46	4.31E-125	9.26E-207	1	1	1
2649	15	AC_KASP_3	Altus-3	0.270757748	3.33E-281	1	3.52E-43	1.96E-120	5.36E-201	1	1	1
2650	15	AC_KASP_3	Altus-4	0.276134956	3.69E-283	1	2.13E-42	3.31E-119	1.77E-199	1	1	1
2651	15	AC_KASP_3	Altus-5	0.27650986	2.70E-283	1	2.42E-42	4.03E-119	2.26E-199	1	1	1
2652	15	AC_KASP_3	Colomba-1	0.261939133	7.89E-308	1	2.81E-60	1.88E-149	4.92E-238	1	1	1
2653	15	AC_KASP_3	COLOMBA-2	0.284673113	4.20419257244141e-316	1	5.73E-57	2.93E-144	1.31E-231	1	1	1
2654	15	AC_KASP_3	HZK_11-0001	0.373232064	3.23E-78	9.12E-07	0.99970093	0.000298116	4.15E-08	2	0.99970093	2
2655	15	AC_KASP_3	HZK_11-0002	0.277998438	3.84E-39	0.999999933	6.67E-08	5.95E-19	9.98E-28	1	0.999999933	1
2656	15	AC_KASP_3	HZK_11-0003	0.266044951	8.71E-35	0.999999999	1.21E-09	1.10E-21	4.13E-31	1	0.999999999	1
2657	15	AC_KASP_3	HZK_11-0007	0.265942468	9.50E-35	0.999999999	1.17E-09	1.04E-21	3.86E-31	1	0.999999999	1
2658	15	AC_KASP_3	HZK_11-0011	0.342974489	6.84E-64	0.011217623	0.988781002	1.38E-06	5.73E-12	2	0.988781002	2
2659	15	AC_KASP_3	HZK_11-0012	0.362415943	4.00E-73	2.60E-05	0.999929728	4.43E-05	1.77E-09	2	0.999929728	2
2660	15	AC_KASP_3	HZK_11-0013	0.096521334	1	5.73E-40	3.27E-78	5.99E-107	2.74E-127	0	1	0
2661	15	AC_KASP_3	HZK_11-0014	0.292252112	2.91E-44	0.999992547	7.45E-06	9.75E-16	9.46E-24	1	0.999992547	1
2662	15	AC_KASP_3	HZK_11-0015	0.27672659	1.11E-38	0.999999956	4.36E-08	3.06E-19	4.38E-28	1	0.999999956	1
2663	15	AC_KASP_3	HZK_11-0017	0.273915686	1.16E-37	0.999999983	1.70E-08	6.99E-20	7.06E-29	1	0.999999983	1
2664	15	AC_KASP_3	HZK_11-0020	0.256193928	3.77E-31	1	4.23E-11	5.71E-24	6.18E-34	1	1	1
2665	15	AC_KASP_3	HZK_11-0022	0.394867615	2.54E-88	1.17E-09	0.987039843	0.012938779	2.14E-05	2	0.987039843	2
2666	15	AC_KASP_3	HZK_11-0024	0.281120572	2.86E-40	0.999999811	1.89E-07	3.04E-18	7.50E-27	1	0.999999811	1
2667	15	AC_KASP_3	HZK_11-0028	0.350436222	1.91E-67	0.001089538	0.998905192	5.27E-06	5.25E-11	2	0.998905192	2
2668	15	AC_KASP_3	HZK_11-0035	0.089182384	1	4.54E-44	5.93E-84	1.26E-113	1.42E-134	0	1	0
2669	15	AC_KASP_3	HZK_11-0036	0.094811492	1	6.54E-41	1.57E-79	1.75E-108	5.80E-129	0	1	0
2670	15	AC_KASP_3	HZK_11-0037	0.382788148	1.08E-82	4.80E-08	0.998408223	0.001591067	6.63E-07	2	0.998408223	2
2671	15	AC_KASP_3	HZK_11-0038	0.282854166	6.78E-41	0.999999665	3.35E-07	7.50E-18	2.29E-26	1	0.999999665	1
2672	15	AC_KASP_3	HZK_11-0039	0.278552968	2.42E-39	0.99999992	8.02E-08	7.95E-19	1.43E-27	1	0.99999992	1
2673	15	AC_KASP_3	HZK_11-0040	0.277233707	7.26E-39	0.999999948	5.17E-08	3.99E-19	6.08E-28	1	0.999999948	1
2674	15	AC_KASP_3	HZK_11-0041	0.100204486	1	5.81E-38	2.10E-75	1.10E-103	1.00E-123	0	1	0
2675	15	AC_KASP_3	HZK_11-0042	0.094523875	1	4.54E-41	9.38E-80	9.64E-109	3.02E-129	0	1	0
2676	15	AC_KASP_3	HZK_11-0045	0.308141114	6.95E-50	0.998679475	0.001320525	3.29E-12	2.20E-19	1	0.998679475	1
2677	15	AC_KASP_3	HZK_11-0050	0.374180128	1.16E-78	6.80E-07	0.999647107	0.000352158	5.47E-08	2	0.999647107	2
2678	15	AC_KASP_3	HZK_11-0052	0.083059728	1	1.31E-47	6.57E-89	2.19E-119	7.29E-141	0	1	0
2679	15	AC_KASP_3	HZK_11-0055	0.298226925	2.19E-46	0.999947274	5.27E-05	2.10E-14	4.22E-22	1	0.999947274	1
2680	15	AC_KASP_3	HZK_11-0057	0.401431881	2.23E-91	1.54E-10	0.960480558	0.039382302	0.00013714	2	0.960480558	2
2681	15	AC_KASP_3	HZK_11-0059	0.31096243	7.11E-51	0.996720735	0.003279265	1.37E-11	1.29E-18	1	0.996720735	1
2682	15	AC_KASP_3	HZK_11-0065	0.095153251	1	1.01E-40	2.88E-79	3.56E-108	1.26E-128	0	1	0
2683	15	AC_KASP_3	HZK_11-0068	0.289537169	2.71E-43	0.999996948	3.05E-06	2.40E-16	1.67E-24	1	0.999996948	1
2684	15	AC_KASP_3	HZK_11-0069	0.091758863	1	1.30E-42	6.49E-82	2.97E-111	5.48E-132	0	1	0
2685	15	AC_KASP_3	HZK_11-0070	0.096793906	1	8.09E-40	5.30E-78	1.05E-106	5.05E-127	0	1	0
2686	15	AC_KASP_3	HZK_11-0072	0.460769676	3.42E-122	6.51E-22	0.000243692	0.267687972	0.732068336	4	0.732068336	NA
2687	15	AC_KASP_3	HZK_11-0076	0.260280791	1.15E-32	1	1.71E-10	5.10E-23	9.27E-33	1	1	1
2688	15	AC_KASP_3	HZK_11-0077	0.257540701	1.19E-31	1	6.71E-11	1.18E-23	1.51E-33	1	1	1
2689	15	AC_KASP_3	HZK_11-0079	0.383275952	6.41E-83	4.13E-08	0.998266642	0.001732553	7.63E-07	2	0.998266642	2
2690	15	AC_KASP_3	HZK_11-0081	0.259236272	2.81E-32	1	1.20E-10	2.92E-23	4.64E-33	1	1	1
2691	15	AC_KASP_3	HZK_11-0082	0.269413063	5.09E-36	0.999999996	3.76E-09	6.52E-21	3.75E-30	1	0.999999996	1
2692	15	AC_KASP_3	HZK_11-0087	0.095115697	1	9.64E-41	2.70E-79	3.29E-108	1.15E-128	0	1	0
2693	15	AC_KASP_3	HZK_11-0093	0.395990254	7.61E-89	8.28E-10	0.984285782	0.015684774	2.94E-05	2	0.984285782	2
2694	15	AC_KASP_3	HZK_11-0095	0.075683732	1	4.93E-52	4.19E-95	1.37E-126	9.99E-149	0	1	0
2695	15	AC_KASP_3	HZK_11-0099	0.383694686	4.09E-83	3.63E-08	0.998135151	0.001863951	8.61E-07	2	0.998135151	2
2696	15	AC_KASP_3	HZK_11-0100	0.271517851	8.67E-37	0.999999992	7.63E-09	1.98E-20	1.48E-29	1	0.999999992	1
2697	15	AC_KASP_3	HZK_11-0103	0.373627581	2.11E-78	8.07E-07	0.99967957	0.000319576	4.66E-08	2	0.99967957	2
2698	15	AC_KASP_3	HZK_11-0104	0.103639301	1	4.03E-36	7.95E-73	1.09E-100	1.87E-120	0	1	0
2699	15	AC_KASP_3	HZK_11-0105	0.366268279	6.09E-75	7.87E-06	0.999904691	8.74E-05	5.46E-09	2	0.999904691	2
2700	15	AC_KASP_3	HZK_11-0106	0.319999708	4.73E-54	0.943318829	0.05668117	1.24E-09	3.43E-16	1	0.943318829	1
2701	15	AC_KASP_3	HZK_11-0108	0.295792865	1.60E-45	0.999976205	2.38E-05	6.03E-15	9.01E-23	1	0.999976205	1
2702	15	AC_KASP_3	HZK_11-0109	0.112707441	1	2.19E-31	3.39E-66	5.59E-93	4.84E-112	0	1	0
2703	15	AC_KASP_3	HZK_11-0111	0.291171576	7.08E-44	0.999994774	5.23E-06	5.58E-16	4.75E-24	1	0.999994774	1
2704	15	AC_KASP_3	HZK_11-0114	0.307995729	7.82E-50	0.998740072	0.001259928	3.06E-12	2.00E-19	1	0.998740072	1
2705	15	AC_KASP_3	HZK_11-0119	0.10281556	1	1.47E-36	1.93E-73	2.11E-101	3.11E-121	0	1	0
2706	15	AC_KASP_3	HZK_11-0120	0.300583139	3.21E-47	0.999886309	0.000113691	7.01E-14	1.88E-21	1	0.999886309	1
2707	15	AC_KASP_3	HZK_11-0121	0.288934599	4.46E-43	0.999997498	2.50E-06	1.76E-16	1.14E-24	1	0.999997498	1
2708	15	AC_KASP_3	HZK_11-0122	0.383316062	6.14E-83	4.08E-08	0.998254458	0.001744729	7.72E-07	2	0.998254458	2
2709	15	AC_KASP_3	HZK_11-0125	0.313485506	9.27E-52	0.992634676	0.007365324	4.90E-11	6.21E-18	1	0.992634676	1
2710	15	AC_KASP_3	HZK_11-0127	0.274483295	7.23E-38	0.999999979	2.06E-08	9.42E-20	1.02E-28	1	0.999999979	1
2711	15	AC_KASP_3	HZK_11-0129	0.106033968	1	7.46E-35	4.73E-71	1.27E-98	3.34E-118	0	1	0
2712	15	AC_KASP_3	HZK_11-0130	0.265128963	1.89E-34	0.999999999	8.85E-10	6.74E-22	2.26E-31	1	0.999999999	1
2713	15	AC_KASP_3	HZK_11-0135	0.311179699	5.97E-51	0.996483434	0.003516566	1.53E-11	1.47E-18	1	0.996483434	1
2714	15	AC_KASP_3	HZK_11-0136	0.10360283	1	3.85E-36	7.47E-73	1.02E-100	1.73E-120	0	1	0
2715	15	AC_KASP_3	HZK_11-0138	0.295159042	2.69E-45	0.999980664	1.93E-05	4.35E-15	6.02E-23	1	0.999980664	1
2716	15	AC_KASP_3	HZK_11-0142	0.090804828	1	3.77E-43	1.15E-82	3.97E-112	6.09E-133	0	1	0
2717	15	AC_KASP_3	HZK_11-0143	0.290215203	1.55E-43	0.999996185	3.82E-06	3.41E-16	2.58E-24	1	0.999996185	1
2718	15	AC_KASP_3	HZK_11-0145	0.274962358	4.84E-38	0.999999976	2.42E-08	1.21E-19	1.39E-28	1	0.999999976	1
2719	15	AC_KASP_3	HZK_11-0147	0.300021396	5.07E-47	0.999905324	9.47E-05	5.26E-14	1.32E-21	1	0.999905324	1
2720	15	AC_KASP_3	HZK_11-0148	0.374469791	8.48E-79	6.22E-07	0.999628778	0.00037054	5.95E-08	2	0.999628778	2
2721	15	AC_KASP_3	HZK_11-0150	0.376635285	8.19E-80	3.19E-07	0.999457679	0.00054189	1.12E-07	2	0.999457679	2
2722	15	AC_KASP_3	HZK_11-0152	0.265072548	1.98E-34	0.999999999	8.68E-10	6.54E-22	2.18E-31	1	0.999999999	1
2723	15	AC_KASP_3	HZK_11-0156	0.377468913	3.33E-80	2.47E-07	0.99937242	0.000627191	1.42E-07	2	0.99937242	2
2724	15	AC_KASP_3	HZK_11-0158	0.373923776	1.53E-78	7.36E-07	0.999662563	0.00033665	5.08E-08	2	0.999662563	2
2725	15	AC_KASP_3	HZK_11-0159	0.346013767	2.43E-65	0.004345241	0.995652374	2.39E-06	1.42E-11	2	0.995652374	2
2726	15	AC_KASP_3	HZK_11-0159b	0.361589903	9.82E-73	3.36E-05	0.999928137	3.82E-05	1.39E-09	2	0.999928137	2
2727	15	AC_KASP_3	HZK_11-0160	0.296958246	6.17E-46	0.999965165	3.48E-05	1.10E-14	1.89E-22	1	0.999965165	1
2728	15	AC_KASP_3	HZK_11-0161	0.360971843	1.92E-72	4.07E-05	0.999924978	3.43E-05	1.16E-09	2	0.999924978	2
2729	15	AC_KASP_3	HZK_11-0164	0.255044429	1.01E-30	1	2.86E-11	3.08E-24	2.88E-34	1	1	1
2730	15	AC_KASP_3	HZK_11-0166	0.085509108	1	3.53E-46	6.60E-87	4.65E-117	2.53E-138	0	1	0
2731	15	AC_KASP_3	HZK_11-0168	0.095343598	1	1.29E-40	4.05E-79	5.27E-108	1.93E-128	0	1	0
2732	15	AC_KASP_3	HZK_11-0171	0.283510661	3.94E-41	0.999999583	4.17E-07	1.06E-17	3.50E-26	1	0.999999583	1
2733	15	AC_KASP_3	HZK_11-0173	0.257380157	1.37E-31	1	6.35E-11	1.08E-23	1.36E-33	1	1	1
2734	15	AC_KASP_3	HZK_11-0174	0.318924069	1.14E-53	0.9591658	0.040834199	7.35E-10	1.78E-16	1	0.9591658	1
2735	15	AC_KASP_3	HZK_11-0175	0.396043404	7.19E-89	8.15E-10	0.984142021	0.015828087	2.99E-05	2	0.984142021	2
2736	15	AC_KASP_3	HZK_11-0176	0.356454994	2.64E-70	0.000166296	0.999818315	1.54E-05	3.09E-10	2	0.999818315	2
2737	15	AC_KASP_3	HZK_11-0177	0.253549983	3.63E-30	1	1.71E-11	1.38E-24	1.06E-34	1	1	1
2738	15	AC_KASP_3	HZK_11-0179	0.092773162	1	4.81E-42	4.06E-81	2.50E-110	5.61E-131	0	1	0
2739	15	AC_KASP_3	HZK_11-0180	0.313750198	7.49E-52	0.991984768	0.008015232	5.60E-11	7.33E-18	1	0.991984768	1
2740	15	AC_KASP_3	HZK_11-0183	0.393627479	9.58E-88	1.71E-09	0.9895314	0.0104536	1.50E-05	2	0.9895314	2
2741	15	AC_KASP_3	HZK_11-0185	0.263132236	1.02E-33	1	4.50E-10	2.33E-22	6.08E-32	1	1	1
2742	15	AC_KASP_3	HZK_11-0186	0.083799805	1	3.56E-47	2.66E-88	1.11E-118	4.30E-140	0	1	0
2743	15	AC_KASP_3	HZK_11-0189	0.310560867	9.83E-51	0.997118202	0.002881798	1.12E-11	1.00E-18	1	0.997118202	1
2744	15	AC_KASP_3	HZK_11-0190	0.099376157	1	2.07E-38	4.96E-76	2.06E-104	1.60E-124	0	1	0
2745	15	AC_KASP_3	HZK_11-0191	0.287664843	1.27E-42	0.999998354	1.65E-06	9.11E-17	5.04E-25	1	0.999998354	1
2746	15	AC_KASP_3	HZK_11-0192	0.27865568	2.22E-39	0.999999917	8.30E-08	8.39E-19	1.53E-27	1	0.999999917	1
2747	15	AC_KASP_3	HZK_11-0193	0.301034509	2.22E-47	0.999868306	0.000131694	8.83E-14	2.50E-21	1	0.999868306	1
2748	15	AC_KASP_3	HZK_11-0194	0.374392854	9.22E-79	6.37E-07	0.999633738	0.000365566	5.82E-08	2	0.999633738	2
2749	15	AC_KASP_3	HZK_11-0196	0.275106823	4.29E-38	0.999999975	2.54E-08	1.31E-19	1.53E-28	1	0.999999975	1
2750	15	AC_KASP_3	HZK_11-0198	0.368690973	4.40E-76	3.71E-06	0.999862225	0.00013405	1.11E-08	2	0.999862225	2
2751	15	AC_KASP_3	HZK_11-0199	0.379653693	3.16E-81	1.26E-07	0.999079937	0.00091967	2.68E-07	2	0.999079937	2
2752	15	AC_KASP_3	HZK_11-0200	0.271175379	1.16E-36	0.999999993	6.80E-09	1.65E-20	1.18E-29	1	0.999999993	1
2753	15	AC_KASP_3	HZK_11-0201	0.380107998	1.94E-81	1.09E-07	0.999003794	0.000995791	3.05E-07	2	0.999003794	2
2754	15	AC_KASP_3	HZK_11-0204	0.411627408	3.62E-96	5.80E-12	0.805014431	0.192855866	0.002129703	2	0.805014431	NA
2755	15	AC_KASP_3	HZK_11-0206	0.276110436	1.85E-38	0.999999964	3.55E-08	2.21E-19	2.94E-28	1	0.999999964	1
2756	15	AC_KASP_3	HZK_11-0208	0.273144431	2.22E-37	0.999999987	1.32E-08	4.66E-20	4.27E-29	1	0.999999987	1
2757	15	AC_KASP_3	HZK_11-0209	0.351407728	6.58E-68	0.000804112	0.99918962	6.27E-06	6.99E-11	2	0.99918962	2
2758	15	AC_KASP_3	HZK_11-0210	0.27272549	3.15E-37	0.999999989	1.14E-08	3.74E-20	3.25E-29	1	0.999999989	1
2759	15	AC_KASP_3	HZK_11-0215	0.278172363	3.32E-39	0.999999929	7.07E-08	6.52E-19	1.12E-27	1	0.999999929	1
2760	15	AC_KASP_3	HZK_11-0216	0.310563464	9.81E-51	0.997115792	0.002884208	1.12E-11	1.00E-18	1	0.997115792	1
2761	15	AC_KASP_3	HZK_11-0217	0.389717551	6.34E-86	5.70E-09	0.994677863	0.005317244	4.89E-06	2	0.994677863	2
2762	15	AC_KASP_3	HZK_11-0225	0.387707705	5.48E-85	1.06E-08	0.996246699	0.00375055	2.74E-06	2	0.996246699	2
2763	15	AC_KASP_3	HZK_11-0226	0.269979964	3.16E-36	0.999999995	4.55E-09	8.80E-21	5.43E-30	1	0.999999995	1
2764	15	AC_KASP_3	HZK_11-0227	0.08768489	1	6.34E-45	3.77E-85	5.13E-115	4.28E-136	0	1	0
2765	15	AC_KASP_3	HZK_11-0229	0.30279452	5.31E-48	0.999766539	0.000233461	2.17E-13	7.59E-21	1	0.999766539	1
2766	15	AC_KASP_3	HZK_11-0231	0.369673655	1.52E-76	2.74E-06	0.999837855	0.00015939	1.47E-08	2	0.999837855	2
2767	15	AC_KASP_3	HZK_11-0233	0.444831891	2.45E-113	3.00E-18	0.009397566	0.678007954	0.31259448	3	0.678007954	NA
2768	15	AC_KASP_3	HZK_11-0234	0.117894049	1	9.41E-29	1.65E-62	1.08E-88	2.31E-107	0	1	0
2769	15	AC_KASP_3	HZK_11-0235	0.255204194	8.80E-31	1	3.02E-11	3.35E-24	3.20E-34	1	1	1
2770	15	AC_KASP_3	HZK_11-0239	0.285284448	9.07E-42	0.99999925	7.50E-07	2.65E-17	1.09E-25	1	0.99999925	1
2771	15	AC_KASP_3	HZK_11-0240	0.118163431	1	1.28E-28	2.55E-62	1.80E-88	4.02E-107	0	1	0
2772	15	AC_KASP_3	HZK_11-0244	0.102332931	1	8.09E-37	8.40E-74	8.03E-102	1.08E-121	0	1	0
2773	15	AC_KASP_3	HZK_11-0245	0.377455014	3.38E-80	2.48E-07	0.999373946	0.000625665	1.41E-07	2	0.999373946	2
2774	15	AC_KASP_3	HZK_11-0246	0.103539928	1	3.57E-36	6.70E-73	8.98E-101	1.51E-120	0	1	0
2775	15	AC_KASP_3	HZK_11-0249	0.084206055	1	6.16E-47	5.73E-88	2.71E-118	1.14E-139	0	1	0
2776	15	AC_KASP_3	HZK_11-0250	0.11335758	1	4.71E-31	9.90E-66	1.95E-92	1.89E-111	0	1	0
2777	15	AC_KASP_3	HZK_11-0253	0.373190473	3.38E-78	9.24E-07	0.999703091	0.000295945	4.10E-08	2	0.999703091	2
2778	15	AC_KASP_3	HZK_11-0256	0.293133941	1.41E-44	0.999990045	9.96E-06	1.54E-15	1.66E-23	1	0.999990045	1
2779	15	AC_KASP_3	HZK_11-0257	0.299813705	6.00E-47	0.999911521	8.85E-05	4.73E-14	1.15E-21	1	0.999911521	1
2780	15	AC_KASP_3	HZK_11-0258	0.121962531	1	1.01E-26	1.15E-59	2.18E-85	9.37E-104	0	1	0
2781	15	AC_KASP_3	HZK_11-0260	0.279751233	8.92E-40	0.99999988	1.20E-07	1.49E-18	3.10E-27	1	0.99999988	1
2782	15	AC_KASP_3	HZK_11-0267	0.291458342	5.59E-44	0.999994258	5.74E-06	6.47E-16	5.70E-24	1	0.999994258	1
2783	15	AC_KASP_3	HZK_11-0269	0.363479071	1.26E-73	1.87E-05	0.999927885	5.34E-05	2.42E-09	2	0.999927885	2
2784	15	AC_KASP_3	HZK_11-0272	0.330018702	6.90E-58	0.405342212	0.594657707	8.03E-08	7.28E-14	2	0.594657707	NA
2785	15	AC_KASP_3	HZK_11-0276	0.089400223	1	6.04E-44	8.84E-84	2.01E-113	2.35E-134	0	1	0
2786	15	AC_KASP_3	HZK_11-0282	0.376267396	1.22E-79	3.57E-07	0.999491521	0.000508022	1.00E-07	2	0.999491521	2
2787	15	AC_KASP_3	HZK_11-0285	0.279845077	8.25E-40	0.999999877	1.23E-07	1.56E-18	3.29E-27	1	0.999999877	1
2788	15	AC_KASP_3	HZK_11-0288	0.093409232	1	1.09E-41	1.27E-80	9.46E-110	2.40E-130	0	1	0
2789	15	AC_KASP_3	HZK_11-0289	0.090305544	1	1.97E-43	4.63E-83	1.38E-112	1.92E-133	0	1	0
2790	15	AC_KASP_3	HZK_11-0291	0.091435506	1	8.55E-43	3.61E-82	1.50E-111	2.61E-132	0	1	0
2791	15	AC_KASP_3	HZK_11-0294	0.289863965	2.07E-43	0.999996601	3.40E-06	2.84E-16	2.06E-24	1	0.999996601	1
2792	15	AC_KASP_3	HZK_11-0298	0.291946926	3.74E-44	0.999993258	6.74E-06	8.33E-16	7.78E-24	1	0.999993258	1
2793	15	AC_KASP_3	HZK_11-0305	0.263580296	7.01E-34	0.999999999	5.24E-10	2.96E-22	8.17E-32	1	0.999999999	1
2794	15	AC_KASP_3	HZK_11-0309	0.36578042	1.03E-74	9.15E-06	0.999910622	8.02E-05	4.74E-09	2	0.999910622	2
2795	15	AC_KASP_3	HZK_11-0313	0.387465639	7.11E-85	1.14E-08	0.996401491	0.003595941	2.56E-06	2	0.996401491	2
2796	15	AC_KASP_3	HZK_11-0314	0.243287568	2.58E-26	1	4.92E-13	5.26E-27	1.08E-37	1	1	1
2797	15	AC_KASP_3	HZK_11-0316	0.260235363	1.20E-32	1	1.68E-10	4.97E-23	8.99E-33	1	1	1
2798	15	AC_KASP_3	HZK_11-0317	0.103965824	1	6.01E-36	1.39E-72	2.10E-100	3.81E-120	0	1	0
2799	15	AC_KASP_3	HZK_11-0319	0.099856268	1	3.77E-38	1.15E-75	5.45E-104	4.64E-124	0	1	0
2800	15	AC_KASP_3	HZK_11-0320	0.0839128	1	4.15E-47	3.30E-88	1.43E-118	5.64E-140	0	1	0
2801	15	AC_KASP_3	HZK_11-0322	0.085485565	1	3.42E-46	6.32E-87	4.42E-117	2.39E-138	0	1	0
2802	15	AC_KASP_3	HZK_11-0326	0.274918594	5.02E-38	0.999999976	2.38E-08	1.18E-19	1.35E-28	1	0.999999976	1
2803	15	AC_KASP_3	HZK_11-0332	0.266125013	8.14E-35	0.999999999	1.24E-09	1.14E-21	4.35E-31	1	0.999999999	1
2804	15	AC_KASP_3	HZK_11-0333	0.350090737	2.78E-67	0.001213858	0.998781187	4.95E-06	4.74E-11	2	0.998781187	2
2805	15	AC_KASP_3	HZK_11-0334	0.300474638	3.50E-47	0.999890257	0.000109743	6.64E-14	1.75E-21	1	0.999890257	1
2806	15	AC_KASP_3	HZK_11-0337	0.272468188	3.91E-37	0.99999999	1.05E-08	3.27E-20	2.75E-29	1	0.99999999	1
2807	15	AC_KASP_3	HZK_11-0345	0.357446913	8.95E-71	0.000122066	0.999859582	1.84E-05	4.13E-10	2	0.999859582	2
2808	15	AC_KASP_3	HZK_11-0346	0.275957757	2.11E-38	0.999999966	3.38E-08	2.04E-19	2.66E-28	1	0.999999966	1
2809	15	AC_KASP_3	HZK_11-0348	0.092831596	1	5.19E-42	4.51E-81	2.83E-110	6.41E-131	0	1	0
2810	15	AC_KASP_3	HZK_11-0350	0.2853382	8.67E-42	0.999999237	7.63E-07	2.73E-17	1.13E-25	1	0.999999237	1
2811	15	AC_KASP_3	HZK_11-0351	0.092572718	1	3.72E-42	2.83E-81	1.64E-110	3.55E-131	0	1	0
2812	15	AC_KASP_3	HZK_11-0354	0.265953167	9.41E-35	0.999999999	1.17E-09	1.04E-21	3.89E-31	1	0.999999999	1
2813	15	AC_KASP_3	HZK_11-0355	0.378108094	1.67E-80	2.03E-07	0.999298078	0.000701548	1.71E-07	2	0.999298078	2
2814	15	AC_KASP_3	HZK_11-0359	0.28697243	2.25E-42	0.99999869	1.31E-06	6.37E-17	3.23E-25	1	0.99999869	1
2815	15	AC_KASP_3	HZK_11-0361	0.27431364	8.33E-38	0.999999981	1.95E-08	8.62E-20	9.14E-29	1	0.999999981	1
2816	15	AC_KASP_3	HZK_11-0362	0.302178561	8.76E-48	0.999808908	0.000191092	1.58E-13	5.14E-21	1	0.999808908	1
2817	15	AC_KASP_3	HZK_11-0368	0.283336852	4.55E-41	0.999999607	3.93E-07	9.64E-18	3.13E-26	1	0.999999607	1
2818	15	AC_KASP_3	HZK_11-0379	0.365254659	1.83E-74	1.08E-05	0.999916114	7.31E-05	4.06E-09	2	0.999916114	2
2819	15	AC_KASP_3	HZK_11-0380	0.294449999	4.80E-45	0.999984672	1.53E-05	3.02E-15	3.83E-23	1	0.999984672	1
2820	15	AC_KASP_3	HZK_11-0383	0.282929596	6.37E-41	0.999999656	3.44E-07	7.80E-18	2.41E-26	1	0.999999656	1
2821	15	AC_KASP_3	HZK_11-0385	0.293796353	8.21E-45	0.999987628	1.24E-05	2.16E-15	2.53E-23	1	0.999987628	1
2822	15	AC_KASP_3	HZK_11-0392	0.282362433	1.02E-40	0.999999715	2.85E-07	5.81E-18	1.67E-26	1	0.999999715	1
2823	15	AC_KASP_3	HZK_11-0393	0.29833795	2.00E-46	0.999945328	5.47E-05	2.22E-14	4.53E-22	1	0.999945328	1
2824	15	AC_KASP_3	HZK_11-0394	0.253930984	2.62E-30	1	1.95E-11	1.69E-24	1.37E-34	1	1	1
2825	15	AC_KASP_3	HZK_11-0395	0.267410892	2.75E-35	0.999999998	1.91E-09	2.26E-21	1.01E-30	1	0.999999998	1
2826	15	AC_KASP_3	HZK_11-0396	0.107692863	1	5.54E-34	7.83E-70	3.31E-97	1.18E-116	0	1	0
2827	15	AC_KASP_3	HZK_11-0401	0.092443275	1	3.15E-42	2.24E-81	1.25E-110	2.64E-131	0	1	0
2828	15	AC_KASP_3	HZK_11-0403	0.277241534	7.21E-39	0.999999948	5.18E-08	4.00E-19	6.11E-28	1	0.999999948	1
2829	15	AC_KASP_3	HZK_11-0406	0.367549231	1.52E-75	5.29E-06	0.999885094	0.000109609	7.93E-09	2	0.999885094	2
2830	15	AC_KASP_3	HZK_11-0407	0.297980401	2.68E-46	0.999951352	4.86E-05	1.85E-14	3.61E-22	1	0.999951352	1
2831	15	AC_KASP_3	HZK_11-0408	0.271035694	1.30E-36	0.999999994	6.49E-09	1.54E-20	1.08E-29	1	0.999999994	1
2832	15	AC_KASP_3	HZK_11-0409	0.094938962	1	7.70E-41	1.97E-79	2.28E-108	7.73E-129	0	1	0
2833	15	AC_KASP_3	HZK_11-0413	0.101478971	1	2.82E-37	1.92E-74	1.44E-102	1.66E-122	0	1	0
2834	15	AC_KASP_3	HZK_11-0414	0.263430772	7.96E-34	1	4.98E-10	2.73E-22	7.40E-32	1	1	1
2835	15	AC_KASP_3	HZK_11-0735	0.296730179	7.44E-46	0.999967668	3.23E-05	9.75E-15	1.63E-22	1	0.999967668	1
